# Supplementary material for: Dichlorido(10,11,12,13-tetra­hydro-4,5,9,14-tetra­azabenzo[b]triphenyl­ene)cadmium(II) hemihydrate
Source: Acta Crystallogr Sect E Struct Rep Online. 2008 Dec 13;65(Pt 1):m53. doi: 10.1107/S1600536808041305 (PMC2967896; doi:10.1107/S1600536808041305)
Supplement: Supplementary file 1 [file e-65-00m53-sup1.cif]

##############################################################################
###                                                                        ###
###        Electronic paper (Acta Crystallographica Section E)             ###
###                                                                        ###
##############################################################################
#                                                                            #
# This CIF contains the data in a paper accepted for publication in Acta     #
# Crystallographica Section E. It conforms to the requirements of Notes      #
# for Authors for Section E, and has been peer reviewed under the auspices   #
# of the IUCr Commission on Journals.                                        #
#                                                                            #
# Full details of the Crystallographic Information File format               #
# are given in the paper "The Crystallographic Information File (CIF):       #
# a New Standard Archive File for Crystallography" by S. R. Hall, F. H.      #
# Allen and I. D. Brown [Acta Cryst. (1991), A47, 655-685].                  #
#                                                                            #
# The current version of the core CIF dictionary is obtainable from          #
# ftp://ftp.iucr.org/pub/cif_core.dic. The current version number is 2.4.    #
#                                                                            #
# Software is freely available for graphical display of the structure(s) in  #
# this CIF.  For information consult the CIF home page http://www.iucr.org/  #
# cif/home.html                                                              #
#                                                                            #
# This file may be used for bona fide research purposes within the           #
# scientific community so long as proper attribution is given to the journal # 
# article from which it was obtained.                                        #
#                                                                            #
##############################################################################
                                             
data_global
_audit_creation_method     'SHELXL97'
_journal_date_recd_electronic     2008-11-27
_journal_date_accepted     2008-12-06
_journal_name_full     'Acta Crystallographica, Section E'
_journal_year     2009
_journal_volume     65
_journal_issue      1
_journal_page_first     m53
_journal_page_last     m53
_journal_paper_category     QM
_journal_coeditor_code     HB2870
_publ_contact_author_name     'Guang-Bo Che^*^'
_publ_contact_author_address
;
Department of Chemistry, Jilin Normal University,
Siping 136000, People's Republic of China
;
_publ_contact_author_email     guangbochejl@yahoo.com
_publ_contact_author_fax     ?
_publ_contact_author_phone     ?
_publ_section_title
;\
Dichlorido(10,11,12,13-tetrahydro-4,5,9,14-tetraazabenzo[<i>b</i>]triphenylene)\
cadmium(II) hemihydrate
;
loop_
    _publ_author_name
    _publ_author_address
    'Chun-Xiang Li'
;
School of Chemistry and Chemical Engineering,
Jiangsu University, Zhenjiang 212013,
People's Republic of China
;
    'Xiu-Ying Li'
;
Department of Chemistry, Jilin Normal University,
Siping 136000, People's Republic of China
;
    'Chun-Bo Liu'
;
School of Chemistry and Chemical Engineering,
Jiangsu University, Zhenjiang 212013,
People's Republic of China
;
    'Yong-Sheng Yan'
;
School of Chemistry and Chemical Engineering,
Jiangsu University, Zhenjiang 212013,
People's Republic of China
;
    'Guang-Bo Che^*^'
;
Department of Chemistry, Jilin Normal University,
Siping 136000, People's Republic of China
;
data_I
_audit_creation_method     SHELXL-97
_chemical_name_systematic
;
Dichlorido(10,11,12,13-tetrahydro-4,5,9,14-
tetraazabenzo[<i>b</i>]triphenylene)cadmium(II) hemihydrate
;
_chemical_name_common     ?
_chemical_formula_moiety     'C36 H28 Cd Cl2 N8, 0.5(H2 O)'
_chemical_formula_sum     'C36 H29 Cd Cl2 N8 O0.5'
_chemical_formula_iupac     '[Cd Cl2 (C18 H14 N4)2], 0.5H2 O'
_chemical_formula_weight     764.97
_chemical_melting_point     ?
_symmetry_cell_setting     Monoclinic
_symmetry_space_group_name_H-M     'P 21/c'
_symmetry_space_group_name_Hall     '-P 2ybc'
loop_
    _symmetry_equiv_pos_as_xyz
    'x, y, z'
    '-x, y+1/2, -z+1/2'
    '-x, -y, -z'
    'x, -y-1/2, z-1/2'
_cell_length_a     15.369(4)
_cell_length_b     14.237(3)
_cell_length_c     16.506(4)
_cell_angle_alpha     90.00
_cell_angle_beta     116.561(3)
_cell_angle_gamma     90.00
_cell_volume     3230.4(13)
_cell_formula_units_Z     4
_cell_measurement_reflns_used     3827
_cell_measurement_theta_min     1.48
_cell_measurement_theta_max     26.11
_cell_measurement_temperature     292(2)
_exptl_crystal_description     block
_exptl_crystal_colour     yellow
_exptl_crystal_size_max     0.29
_exptl_crystal_size_mid     0.20
_exptl_crystal_size_min     0.09
_exptl_crystal_density_diffrn     1.573
_exptl_crystal_density_meas     ?
_exptl_crystal_density_method     'not measured'
_exptl_crystal_F_000     1548
_exptl_absorpt_coefficient_mu     0.884
_exptl_absorpt_correction_type     'multi-scan'
_exptl_absorpt_process_details     '(SADABS; Bruker, 1998)'
_exptl_absorpt_correction_T_min     0.811
_exptl_absorpt_correction_T_max     0.924
_exptl_special_details
;
;
_diffrn_ambient_temperature     292(2)
_diffrn_radiation_type     MoK\a
_diffrn_radiation_wavelength     0.71073
_diffrn_radiation_source     'fine-focus sealed tube'
_diffrn_radiation_monochromator     graphite
_diffrn_measurement_device_type     'Bruker SMART APEX CCD'
_diffrn_measurement_method     '\w scan'
_diffrn_detector_area_resol_mean     ?
_diffrn_reflns_number     17793
_diffrn_reflns_av_R_equivalents     0.0450
_diffrn_reflns_av_sigmaI/netI     0.0561
_diffrn_reflns_theta_min     1.99
_diffrn_reflns_theta_max     26.11
_diffrn_reflns_theta_full     26.11
_diffrn_measured_fraction_theta_max     0.989
_diffrn_measured_fraction_theta_full     0.989
_diffrn_reflns_limit_h_min     -19
_diffrn_reflns_limit_h_max     16
_diffrn_reflns_limit_k_min     -17
_diffrn_reflns_limit_k_max     17
_diffrn_reflns_limit_l_min     -17
_diffrn_reflns_limit_l_max     20
_diffrn_standards_number     0
_diffrn_standards_interval_count     0
_diffrn_standards_interval_time     0
_diffrn_standards_decay_%     0
_refine_special_details
;
Refinement of <i>F</i>^2^ against ALL reflections. The weighted <i>R</i>-factor
<i>wR</i> and goodness of fit <i>S</i> are based on <i>F</i>^2^, conventional
<i>R</i>-factors <i>R</i> are based on <i>F</i>, with <i>F</i> set to zero for
negative <i>F</i>^2^. The threshold expression of <i>F</i>^2^ >
\s(<i>F</i>^2^) is used only for calculating <i>R</i>-factors(gt) <i>etc</i>.
and is not relevant to the choice of reflections for refinement.
<i>R</i>-factors based on <i>F</i>^2^ are statistically about twice as large
as those based on <i>F</i>, and <i>R</i>- factors based on ALL data will be
even larger.
;
_reflns_number_total     6343
_reflns_number_gt     4692
_reflns_threshold_expression     I>2\s(I)
_refine_ls_structure_factor_coef     Fsqd
_refine_ls_matrix_type     full
_refine_ls_R_factor_all     0.0691
_refine_ls_R_factor_gt     0.0461
_refine_ls_wR_factor_gt     0.0955
_refine_ls_wR_factor_ref     0.1058
_refine_ls_goodness_of_fit_ref     1.013
_refine_ls_restrained_S_all     1.014
_refine_ls_number_reflns     6343
_refine_ls_number_parameters     439
_refine_ls_number_restraints     3
_refine_ls_hydrogen_treatment     mixed
_refine_ls_weighting_scheme     calc
_refine_ls_weighting_details
                 'calc w=1/[\s^2^(Fo^2^)+(0.0498P)^2^] where P=(Fo^2^+2Fc^2^)/3'
_atom_sites_solution_hydrogens     geom
_atom_sites_solution_primary     direct
_atom_sites_solution_secondary     difmap
_refine_ls_shift/su_max     0.002
_refine_ls_shift/su_mean     0.000
_refine_diff_density_max     0.638
_refine_diff_density_min     -0.355
_refine_ls_extinction_method     none
_refine_ls_extinction_coef     ?
loop_
    _atom_type_symbol
    _atom_type_description
    _atom_type_scat_dispersion_real
    _atom_type_scat_dispersion_imag
    _atom_type_scat_source
    'C' 'C' 0.0033 0.0016
                         'International Tables Vol C Tables 4.2.6.8 and 6.1.1.4'
    'H' 'H' 0.0000 0.0000
                         'International Tables Vol C Tables 4.2.6.8 and 6.1.1.4'
    'N' 'N' 0.0061 0.0033
                         'International Tables Vol C Tables 4.2.6.8 and 6.1.1.4'
    'O' 'O' 0.0106 0.0060
                         'International Tables Vol C Tables 4.2.6.8 and 6.1.1.4'
    'Cd' 'Cd' -0.8075 1.2024
                         'International Tables Vol C Tables 4.2.6.8 and 6.1.1.4'
    'Cl' 'Cl' 0.1484 0.1585
                         'International Tables Vol C Tables 4.2.6.8 and 6.1.1.4'
_computing_data_collection     'SMART (Bruker, 1998)'
_computing_cell_refinement     'SAINT (Bruker, 1998)'
_computing_data_reduction     'SAINT (Bruker, 1998)'
_computing_structure_solution     'SHELXS97 (Sheldrick, 2008)'
_computing_structure_refinement     'SHELXL97 (Sheldrick, 2008)'
_computing_molecular_graphics     'SHELXTL-PLUS (Sheldrick, 2008)'
_computing_publication_material     'SHELXL97 (Sheldrick, 2008)'
loop_
    _atom_site_type_symbol
    _atom_site_label
    _atom_site_fract_x
    _atom_site_fract_y
    _atom_site_fract_z
    _atom_site_U_iso_or_equiv
    _atom_site_adp_type
    _atom_site_calc_flag
    _atom_site_refinement_flags
    _atom_site_occupancy
    _atom_site_disorder_assembly
    _atom_site_disorder_group
    C C1 0.7654(3) 0.7883(3) 0.4325(3) 0.0486(11) Uani d . 1 . .
    H H1 0.7889 0.7534 0.3989 0.058 Uiso calc R 1 . .
    C C2 0.7844(3) 0.7566(3) 0.5187(3) 0.0533(12) Uani d . 1 . .
    H H2 0.8175 0.7004 0.5407 0.064 Uiso calc R 1 . .
    C C3 0.7538(3) 0.8086(3) 0.5702(3) 0.0484(11) Uani d . 1 . .
    H H3 0.7672 0.7893 0.6284 0.058 Uiso calc R 1 . .
    C C4 0.7019(3) 0.8921(3) 0.5343(3) 0.0369(9) Uani d . 1 . .
    C C5 0.6722(3) 0.9545(3) 0.5867(3) 0.0359(9) Uani d . 1 . .
    C C6 0.6797(3) 0.9972(3) 0.7240(3) 0.0433(10) Uani d . 1 . .
    C C7 0.7191(4) 0.9787(4) 0.8231(3) 0.0611(13) Uani d . 1 . .
    H H7A 0.7892 0.9859 0.8509 0.073 Uiso calc R 1 . .
    H H7B 0.7052 0.9140 0.8317 0.073 Uiso calc R 1 . .
    C C8 0.6783(4) 1.0427(4) 0.8718(3) 0.0681(15) Uani d . 1 . .
    H H8A 0.6151 1.0196 0.8624 0.082 Uiso calc R 1 . .
    H H8B 0.7211 1.0415 0.9363 0.082 Uiso calc R 1 . .
    C C9 0.6683(4) 1.1413(3) 0.8380(3) 0.0619(13) Uani d . 1 . .
    H H9A 0.7316 1.1647 0.8478 0.074 Uiso calc R 1 . .
    H H9B 0.6447 1.1809 0.8718 0.074 Uiso calc R 1 . .
    C C10 0.5988(3) 1.1464(3) 0.7385(3) 0.0512(11) Uani d . 1 . .
    H H10A 0.5333 1.1344 0.7305 0.061 Uiso calc R 1 . .
    H H10B 0.6002 1.2094 0.7166 0.061 Uiso calc R 1 . .
    C C11 0.6228(3) 1.0775(3) 0.6829(3) 0.0402(10) Uani d . 1 . .
    C C12 0.6174(3) 1.0346(3) 0.5469(3) 0.0334(9) Uani d . 1 . .
    C C13 0.5908(3) 1.0569(3) 0.4530(3) 0.0336(9) Uani d . 1 . .
    C C14 0.5329(3) 1.1345(3) 0.4085(3) 0.0374(9) Uani d . 1 . .
    H H14 0.5085 1.1734 0.4388 0.045 Uiso calc R 1 . .
    C C15 0.5125(3) 1.1527(3) 0.3205(3) 0.0417(10) Uani d . 1 . .
    H H15 0.4729 1.2030 0.2895 0.050 Uiso calc R 1 . .
    C C16 0.5526(3) 1.0941(3) 0.2781(3) 0.0412(10) Uani d . 1 . .
    H H16 0.5397 1.1074 0.2186 0.049 Uiso calc R 1 . .
    C C17 0.6251(3) 1.0006(2) 0.4041(2) 0.0314(8) Uani d . 1 . .
    C C18 0.6816(3) 0.9167(2) 0.4450(3) 0.0340(9) Uani d . 1 . .
    C C19 0.6633(3) 1.0949(3) 0.1052(3) 0.0381(9) Uani d . 1 . .
    H H19 0.6189 1.0485 0.0724 0.046 Uiso calc R 1 . .
    C C20 0.6692(3) 1.1744(3) 0.0594(3) 0.0423(10) Uani d . 1 . .
    H H20 0.6289 1.1812 -0.0023 0.051 Uiso calc R 1 . .
    C C21 0.7352(3) 1.2427(3) 0.1064(2) 0.0393(9) Uani d . 1 . .
    H H21 0.7416 1.2957 0.0765 0.047 Uiso calc R 1 . .
    C C22 0.7929(3) 1.2323(3) 0.1993(2) 0.0324(8) Uani d . 1 . .
    C C23 0.8625(3) 1.3037(3) 0.2537(3) 0.0347(9) Uani d . 1 . .
    C C24 0.9349(3) 1.4456(3) 0.2630(3) 0.0431(10) Uani d . 1 . .
    C C25 0.9495(4) 1.5326(3) 0.2194(3) 0.0556(12) Uani d . 1 . .
    H H25A 0.9969 1.5195 0.1971 0.067 Uiso calc R 1 . .
    H H25B 0.8886 1.5485 0.1678 0.067 Uiso calc R 1 . .
    C C26 0.9830(4) 1.6144(3) 0.2810(4) 0.0764(16) Uani d . 1 . .
    H H26A 0.9284 1.6397 0.2886 0.092 Uiso calc R 1 . .
    H H26B 1.0055 1.6629 0.2536 0.092 Uiso calc R 1 . .
    C C27 1.0627(5) 1.5906(4) 0.3716(4) 0.099(2) Uani d . 1 . .
    H H27A 1.1225 1.5878 0.3655 0.119 Uiso calc R 1 . .
    H H27B 1.0691 1.6428 0.4117 0.119 Uiso calc R 1 . .
    C C28 1.0573(4) 1.5080(4) 0.4159(4) 0.092(2) Uani d . 1 . .
    H H28A 1.0383 1.5252 0.4626 0.110 Uiso calc R 1 . .
    H H28B 1.1221 1.4812 0.4460 0.110 Uiso calc R 1 . .
    C C29 0.9892(3) 1.4328(3) 0.3584(3) 0.0471(11) Uani d . 1 . .
    C C30 0.9170(3) 1.2911(3) 0.3473(3) 0.0360(9) Uani d . 1 . .
    C C31 0.9058(3) 1.2065(3) 0.3907(2) 0.0336(9) Uani d . 1 . .
    C C32 0.9576(3) 1.1909(3) 0.4843(3) 0.0435(10) Uani d . 1 . .
    H H32 1.0017 1.2354 0.5213 0.052 Uiso calc R 1 . .
    C C33 0.9430(3) 1.1105(3) 0.5203(3) 0.0508(12) Uani d . 1 . .
    H H33 0.9760 1.0997 0.5824 0.061 Uiso calc R 1 . .
    C C34 0.8784(3) 1.0450(3) 0.4638(3) 0.0480(11) Uani d . 1 . .
    H H34 0.8704 0.9896 0.4896 0.058 Uiso calc R 1 . .
    C C35 0.8396(3) 1.1366(3) 0.3384(2) 0.0326(9) Uani d . 1 . .
    C C36 0.7818(2) 1.1504(2) 0.2411(2) 0.0296(8) Uani d . 1 . .
    N N1 0.7157(2) 0.8656(2) 0.3962(2) 0.0389(8) Uani d . 1 . .
    N N2 0.6075(2) 1.0210(2) 0.3179(2) 0.0357(7) Uani d . 1 . .
    N N3 0.7024(2) 0.9358(2) 0.6756(2) 0.0424(8) Uani d . 1 . .
    N N4 0.5910(2) 1.0950(2) 0.5956(2) 0.0382(8) Uani d . 1 . .
    N N5 0.7177(2) 1.0813(2) 0.1935(2) 0.0350(7) Uani d . 1 . .
    N N6 0.8272(2) 1.0554(2) 0.3753(2) 0.0376(8) Uani d . 1 . .
    N N7 0.8720(2) 1.3817(2) 0.2118(2) 0.0393(8) Uani d . 1 . .
    N N8 0.9807(2) 1.3570(2) 0.3997(2) 0.0443(9) Uani d . 1 . .
    O O1W 0.4540(7) 0.1941(8) 0.0710(4) 0.104(3) Uani d PD 0.50 . .
    Cd Cd 0.71099(2) 0.938412(19) 0.263814(19) 0.03564(11) Uani d . 1 . .
    Cl Cl1 0.85128(8) 0.85170(8) 0.26317(8) 0.0598(3) Uani d . 1 . .
    Cl Cl2 0.56616(8) 0.87531(8) 0.12900(7) 0.0582(3) Uani d . 1 . .
    H H1WA 0.432(8) 0.137(3) 0.057(6) 0.070 Uiso d PD 0.50 . .
    H H1WB 0.453(7) 0.218(5) 0.026(4) 0.070 Uiso d PD 0.50 . .
loop_
    _atom_site_aniso_label
    _atom_site_aniso_U_11
    _atom_site_aniso_U_22
    _atom_site_aniso_U_33
    _atom_site_aniso_U_12
    _atom_site_aniso_U_13
    _atom_site_aniso_U_23
    C1 0.059(3) 0.034(2) 0.056(3) 0.003(2) 0.029(2) -0.005(2)
    C2 0.066(3) 0.037(2) 0.055(3) 0.012(2) 0.026(3) 0.007(2)
    C3 0.058(3) 0.042(2) 0.044(3) 0.005(2) 0.022(2) 0.006(2)
    C4 0.040(2) 0.031(2) 0.038(2) 0.0003(17) 0.0160(19) 0.0055(18)
    C5 0.036(2) 0.037(2) 0.033(2) -0.0046(17) 0.0145(18) -0.0004(17)
    C6 0.045(3) 0.051(3) 0.036(2) -0.004(2) 0.020(2) -0.002(2)
    C7 0.059(3) 0.083(3) 0.038(3) 0.008(3) 0.018(2) 0.003(2)
    C8 0.071(4) 0.095(4) 0.039(3) 0.016(3) 0.025(3) -0.001(3)
    C9 0.071(3) 0.074(3) 0.049(3) -0.005(3) 0.035(3) -0.015(3)
    C10 0.063(3) 0.055(3) 0.045(3) -0.002(2) 0.034(2) -0.007(2)
    C11 0.042(2) 0.045(2) 0.036(2) -0.0040(19) 0.020(2) -0.0037(19)
    C12 0.036(2) 0.033(2) 0.033(2) -0.0056(16) 0.0169(19) -0.0023(16)
    C13 0.032(2) 0.034(2) 0.033(2) -0.0075(17) 0.0129(17) -0.0027(17)
    C14 0.038(2) 0.035(2) 0.041(2) 0.0020(17) 0.0183(19) -0.0033(18)
    C15 0.041(2) 0.040(2) 0.040(2) 0.0067(18) 0.015(2) 0.0067(19)
    C16 0.043(2) 0.043(2) 0.035(2) 0.000(2) 0.015(2) 0.0060(19)
    C17 0.031(2) 0.032(2) 0.031(2) -0.0031(16) 0.0133(17) -0.0038(17)
    C18 0.034(2) 0.029(2) 0.040(2) -0.0020(16) 0.0178(19) -0.0009(17)
    C19 0.037(2) 0.044(2) 0.030(2) -0.0112(18) 0.0113(18) -0.0072(18)
    C20 0.040(2) 0.053(3) 0.029(2) -0.001(2) 0.0109(19) -0.003(2)
    C21 0.043(2) 0.041(2) 0.031(2) 0.0065(19) 0.0146(19) 0.0010(18)
    C22 0.033(2) 0.033(2) 0.029(2) 0.0030(16) 0.0120(17) -0.0023(16)
    C23 0.036(2) 0.033(2) 0.036(2) -0.0006(17) 0.0174(19) -0.0036(17)
    C24 0.043(2) 0.033(2) 0.054(3) -0.0021(19) 0.022(2) 0.001(2)
    C25 0.063(3) 0.039(2) 0.061(3) -0.007(2) 0.023(3) 0.008(2)
    C26 0.094(4) 0.037(3) 0.095(4) -0.015(3) 0.039(4) 0.002(3)
    C27 0.137(6) 0.056(3) 0.075(4) -0.043(4) 0.020(4) -0.006(3)
    C28 0.094(5) 0.061(4) 0.077(4) -0.038(3) -0.001(3) -0.002(3)
    C29 0.047(3) 0.038(2) 0.049(3) -0.009(2) 0.014(2) -0.005(2)
    C30 0.037(2) 0.030(2) 0.038(2) -0.0032(17) 0.0140(19) -0.0029(17)
    C31 0.033(2) 0.034(2) 0.030(2) -0.0045(17) 0.0102(18) -0.0050(17)
    C32 0.039(2) 0.045(2) 0.031(2) -0.0077(19) 0.0024(19) -0.0081(19)
    C33 0.054(3) 0.054(3) 0.032(2) -0.013(2) 0.008(2) 0.006(2)
    C34 0.052(3) 0.044(3) 0.036(2) -0.009(2) 0.009(2) 0.0073(19)
    C35 0.033(2) 0.034(2) 0.029(2) 0.0012(16) 0.0122(17) -0.0037(17)
    C36 0.028(2) 0.0298(19) 0.032(2) -0.0002(16) 0.0145(17) -0.0029(16)
    N1 0.047(2) 0.0304(18) 0.041(2) -0.0023(15) 0.0219(17) -0.0038(15)
    N2 0.0369(19) 0.0365(18) 0.0322(18) -0.0009(15) 0.0141(15) 0.0008(15)
    N3 0.044(2) 0.046(2) 0.0354(19) 0.0031(16) 0.0165(16) 0.0031(16)
    N4 0.040(2) 0.0393(18) 0.038(2) -0.0070(15) 0.0195(16) -0.0039(15)
    N5 0.0335(18) 0.0403(19) 0.0281(18) -0.0082(14) 0.0111(15) -0.0077(14)
    N6 0.0413(19) 0.0359(18) 0.0301(18) -0.0055(15) 0.0110(15) 0.0005(15)
    N7 0.043(2) 0.0303(18) 0.044(2) -0.0038(15) 0.0193(17) -0.0005(15)
    N8 0.049(2) 0.0352(19) 0.042(2) -0.0151(16) 0.0144(17) -0.0048(16)
    O1W 0.085(6) 0.196(10) 0.033(4) 0.071(7) 0.028(4) 0.037(5)
    Cd 0.03979(18) 0.03392(17) 0.03215(17) -0.00684(13) 0.01514(13) -0.00596(13)
    Cl1 0.0488(7) 0.0659(8) 0.0593(7) 0.0030(6) 0.0192(6) -0.0220(6)
    Cl2 0.0531(7) 0.0642(8) 0.0449(7) -0.0240(6) 0.0109(5) -0.0129(6)
_geom_special_details
;
All e.s.d.'s (except the e.s.d. in the dihedral angle between two l.s. planes)
are estimated using the full covariance matrix. The cell e.s.d.'s are taken
into account individually in the estimation of e.s.d.'s in distances, angles
and torsion angles; correlations between e.s.d.'s in cell parameters are only
used when they are defined by crystal symmetry. An approximate (isotropic)
treatment of cell e.s.d.'s is used for estimating e.s.d.'s involving l.s.
planes.
;
loop_
    _geom_bond_atom_site_label_1
    _geom_bond_atom_site_label_2
    _geom_bond_site_symmetry_2
    _geom_bond_distance
    _geom_bond_publ_flag
    C1 N1 . 1.320(5) ?
    C1 C2 . 1.393(6) ?
    C1 H1 . 0.9300 ?
    C2 C3 . 1.360(6) ?
    C2 H2 . 0.9300 ?
    C3 C4 . 1.406(5) ?
    C3 H3 . 0.9300 ?
    C4 C18 . 1.408(5) ?
    C4 C5 . 1.449(5) ?
    C5 N3 . 1.353(5) ?
    C5 C12 . 1.395(5) ?
    C6 N3 . 1.331(5) ?
    C6 C11 . 1.415(6) ?
    C6 C7 . 1.492(6) ?
    C7 C8 . 1.523(6) ?
    C7 H7A . 0.9700 ?
    C7 H7B . 0.9700 ?
    C8 C9 . 1.493(6) ?
    C8 H8A . 0.9700 ?
    C8 H8B . 0.9700 ?
    C9 C10 . 1.509(6) ?
    C9 H9A . 0.9700 ?
    C9 H9B . 0.9700 ?
    C10 C11 . 1.497(5) ?
    C10 H10A . 0.9700 ?
    C10 H10B . 0.9700 ?
    C11 N4 . 1.322(5) ?
    C12 N4 . 1.357(5) ?
    C12 C13 . 1.451(5) ?
    C13 C17 . 1.397(5) ?
    C13 C14 . 1.403(5) ?
    C14 C15 . 1.367(5) ?
    C14 H14 . 0.9300 ?
    C15 C16 . 1.396(5) ?
    C15 H15 . 0.9300 ?
    C16 N2 . 1.315(5) ?
    C16 H16 . 0.9300 ?
    C17 N2 . 1.356(4) ?
    C17 C18 . 1.453(5) ?
    C18 N1 . 1.353(5) ?
    C19 N5 . 1.330(5) ?
    C19 C20 . 1.386(5) ?
    C19 H19 . 0.9300 ?
    C20 C21 . 1.368(5) ?
    C20 H20 . 0.9300 ?
    C21 C22 . 1.395(5) ?
    C21 H21 . 0.9300 ?
    C22 C36 . 1.404(5) ?
    C22 C23 . 1.458(5) ?
    C23 N7 . 1.350(5) ?
    C23 C30 . 1.401(5) ?
    C24 N7 . 1.321(5) ?
    C24 C29 . 1.426(6) ?
    C24 C25 . 1.499(5) ?
    C25 C26 . 1.480(6) ?
    C25 H25A . 0.9700 ?
    C25 H25B . 0.9700 ?
    C26 C27 . 1.488(7) ?
    C26 H26A . 0.9700 ?
    C26 H26B . 0.9700 ?
    C27 C28 . 1.407(7) ?
    C27 H27A . 0.9700 ?
    C27 H27B . 0.9700 ?
    C28 C29 . 1.501(6) ?
    C28 H28A . 0.9700 ?
    C28 H28B . 0.9700 ?
    C29 N8 . 1.314(5) ?
    C30 N8 . 1.352(5) ?
    C30 C31 . 1.452(5) ?
    C31 C32 . 1.403(5) ?
    C31 C35 . 1.409(5) ?
    C32 C33 . 1.354(6) ?
    C32 H32 . 0.9300 ?
    C33 C34 . 1.378(6) ?
    C33 H33 . 0.9300 ?
    C34 N6 . 1.321(5) ?
    C34 H34 . 0.9300 ?
    C35 N6 . 1.361(4) ?
    C35 C36 . 1.459(5) ?
    C36 N5 . 1.365(4) ?
    Cd N1 . 2.390(3) y
    Cd N2 . 2.445(3) y
    Cd N5 . 2.367(3) y
    Cd N6 . 2.532(3) y
    Cd Cl1 . 2.4886(12) y
    Cd Cl2 . 2.5067(11) y
    O1W H1WA . 0.87(2) ?
    O1W H1WB . 0.81(2) ?
loop_
    _geom_angle_atom_site_label_1
    _geom_angle_atom_site_label_2
    _geom_angle_atom_site_label_3
    _geom_angle_site_symmetry_1
    _geom_angle_site_symmetry_3
    _geom_angle
    _geom_angle_publ_flag
    N1 C1 C2 . . 123.3(4) ?
    N1 C1 H1 . . 118.4 ?
    C2 C1 H1 . . 118.4 ?
    C3 C2 C1 . . 119.3(4) ?
    C3 C2 H2 . . 120.4 ?
    C1 C2 H2 . . 120.4 ?
    C2 C3 C4 . . 119.0(4) ?
    C2 C3 H3 . . 120.5 ?
    C4 C3 H3 . . 120.5 ?
    C3 C4 C18 . . 118.1(4) ?
    C3 C4 C5 . . 122.5(4) ?
    C18 C4 C5 . . 119.4(3) ?
    N3 C5 C12 . . 120.8(4) ?
    N3 C5 C4 . . 118.7(3) ?
    C12 C5 C4 . . 120.4(3) ?
    N3 C6 C11 . . 120.9(4) ?
    N3 C6 C7 . . 117.1(4) ?
    C11 C6 C7 . . 121.9(4) ?
    C6 C7 C8 . . 114.3(4) ?
    C6 C7 H7A . . 108.7 ?
    C8 C7 H7A . . 108.7 ?
    C6 C7 H7B . . 108.7 ?
    C8 C7 H7B . . 108.7 ?
    H7A C7 H7B . . 107.6 ?
    C9 C8 C7 . . 111.3(4) ?
    C9 C8 H8A . . 109.4 ?
    C7 C8 H8A . . 109.4 ?
    C9 C8 H8B . . 109.4 ?
    C7 C8 H8B . . 109.4 ?
    H8A C8 H8B . . 108.0 ?
    C8 C9 C10 . . 110.8(4) ?
    C8 C9 H9A . . 109.5 ?
    C10 C9 H9A . . 109.5 ?
    C8 C9 H9B . . 109.5 ?
    C10 C9 H9B . . 109.5 ?
    H9A C9 H9B . . 108.1 ?
    C11 C10 C9 . . 112.8(4) ?
    C11 C10 H10A . . 109.0 ?
    C9 C10 H10A . . 109.0 ?
    C11 C10 H10B . . 109.0 ?
    C9 C10 H10B . . 109.0 ?
    H10A C10 H10B . . 107.8 ?
    N4 C11 C6 . . 121.5(4) ?
    N4 C11 C10 . . 118.2(4) ?
    C6 C11 C10 . . 120.3(4) ?
    N4 C12 C5 . . 121.2(3) ?
    N4 C12 C13 . . 118.6(3) ?
    C5 C12 C13 . . 120.2(3) ?
    C17 C13 C14 . . 117.7(3) ?
    C17 C13 C12 . . 119.5(3) ?
    C14 C13 C12 . . 122.7(3) ?
    C15 C14 C13 . . 119.7(4) ?
    C15 C14 H14 . . 120.1 ?
    C13 C14 H14 . . 120.1 ?
    C14 C15 C16 . . 118.4(4) ?
    C14 C15 H15 . . 120.8 ?
    C16 C15 H15 . . 120.8 ?
    N2 C16 C15 . . 123.5(4) ?
    N2 C16 H16 . . 118.3 ?
    C15 C16 H16 . . 118.3 ?
    N2 C17 C13 . . 122.2(3) ?
    N2 C17 C18 . . 117.5(3) ?
    C13 C17 C18 . . 120.3(3) ?
    N1 C18 C4 . . 121.8(3) ?
    N1 C18 C17 . . 118.4(3) ?
    C4 C18 C17 . . 119.8(3) ?
    N5 C19 C20 . . 123.7(4) ?
    N5 C19 H19 . . 118.2 ?
    C20 C19 H19 . . 118.2 ?
    C21 C20 C19 . . 118.9(4) ?
    C21 C20 H20 . . 120.6 ?
    C19 C20 H20 . . 120.6 ?
    C20 C21 C22 . . 119.6(4) ?
    C20 C21 H21 . . 120.2 ?
    C22 C21 H21 . . 120.2 ?
    C21 C22 C36 . . 118.2(3) ?
    C21 C22 C23 . . 122.2(3) ?
    C36 C22 C23 . . 119.6(3) ?
    N7 C23 C30 . . 121.4(3) ?
    N7 C23 C22 . . 118.4(3) ?
    C30 C23 C22 . . 120.1(3) ?
    N7 C24 C29 . . 121.2(4) ?
    N7 C24 C25 . . 119.1(4) ?
    C29 C24 C25 . . 119.7(4) ?
    C26 C25 C24 . . 113.7(4) ?
    C26 C25 H25A . . 108.8 ?
    C24 C25 H25A . . 108.8 ?
    C26 C25 H25B . . 108.8 ?
    C24 C25 H25B . . 108.8 ?
    H25A C25 H25B . . 107.7 ?
    C25 C26 C27 . . 112.9(4) ?
    C25 C26 H26A . . 109.0 ?
    C27 C26 H26A . . 109.0 ?
    C25 C26 H26B . . 109.0 ?
    C27 C26 H26B . . 109.0 ?
    H26A C26 H26B . . 107.8 ?
    C28 C27 C26 . . 119.9(5) ?
    C28 C27 H27A . . 107.3 ?
    C26 C27 H27A . . 107.3 ?
    C28 C27 H27B . . 107.3 ?
    C26 C27 H27B . . 107.3 ?
    H27A C27 H27B . . 106.9 ?
    C27 C28 C29 . . 117.0(5) ?
    C27 C28 H28A . . 108.0 ?
    C29 C28 H28A . . 108.0 ?
    C27 C28 H28B . . 108.0 ?
    C29 C28 H28B . . 108.0 ?
    H28A C28 H28B . . 107.3 ?
    N8 C29 C24 . . 122.2(4) ?
    N8 C29 C28 . . 117.4(4) ?
    C24 C29 C28 . . 120.4(4) ?
    N8 C30 C23 . . 121.5(3) ?
    N8 C30 C31 . . 118.1(3) ?
    C23 C30 C31 . . 120.4(3) ?
    C32 C31 C35 . . 117.5(3) ?
    C32 C31 C30 . . 122.8(3) ?
    C35 C31 C30 . . 119.7(3) ?
    C33 C32 C31 . . 119.6(4) ?
    C33 C32 H32 . . 120.2 ?
    C31 C32 H32 . . 120.2 ?
    C32 C33 C34 . . 119.0(4) ?
    C32 C33 H33 . . 120.5 ?
    C34 C33 H33 . . 120.5 ?
    N6 C34 C33 . . 124.4(4) ?
    N6 C34 H34 . . 117.8 ?
    C33 C34 H34 . . 117.8 ?
    N6 C35 C31 . . 122.2(3) ?
    N6 C35 C36 . . 117.9(3) ?
    C31 C35 C36 . . 119.9(3) ?
    N5 C36 C22 . . 122.0(3) ?
    N5 C36 C35 . . 117.7(3) ?
    C22 C36 C35 . . 120.3(3) ?
    C1 N1 C18 . . 118.4(4) ?
    C1 N1 Cd . . 123.5(3) ?
    C18 N1 Cd . . 116.7(2) ?
    C16 N2 C17 . . 118.4(3) ?
    C16 N2 Cd . . 125.1(3) ?
    C17 N2 Cd . . 115.0(2) ?
    C6 N3 C5 . . 117.9(3) ?
    C11 N4 C12 . . 117.6(3) ?
    C19 N5 C36 . . 117.7(3) ?
    C19 N5 Cd . . 121.3(2) ?
    C36 N5 Cd . . 121.0(2) ?
    C34 N6 C35 . . 117.2(3) ?
    C34 N6 Cd . . 127.4(3) ?
    C35 N6 Cd . . 115.3(2) ?
    C24 N7 C23 . . 117.0(3) ?
    C29 N8 C30 . . 116.7(3) ?
    H1WA O1W H1WB . . 108(3) ?
    N5 Cd N1 . . 146.20(10) y
    N5 Cd N2 . . 86.77(10) y
    N1 Cd N2 . . 68.51(11) ?
    N5 Cd Cl1 . . 101.33(8) y
    N1 Cd Cl1 . . 96.70(8) y
    N2 Cd Cl1 . . 161.14(8) ?
    N5 Cd Cl2 . . 95.08(8) ?
    N1 Cd Cl2 . . 107.93(8) y
    N2 Cd Cl2 . . 91.85(8) ?
    Cl1 Cd Cl2 . . 104.21(4) y
    N5 Cd N6 . . 67.68(10) ?
    N1 Cd N6 . . 84.11(10) ?
    N2 Cd N6 . . 77.31(11) ?
    Cl1 Cd N6 . . 89.93(8) ?
    Cl2 Cd N6 . . 159.84(8) ?
loop_
    _geom_hbond_atom_site_label_D
    _geom_hbond_atom_site_label_H
    _geom_hbond_atom_site_label_A
    _geom_hbond_site_symmetry_A
    _geom_hbond_distance_DH
    _geom_hbond_distance_HA
    _geom_hbond_distance_DA
    _geom_hbond_angle_DHA
    O1W H1WB Cl2 3_665 0.81(2) 2.79(7) 3.326(7) 126(7)
