# Supplementary material for: Dichlorido(10,11,12,13-tetra­hydro-4,5,9,14-tetra­azabenzo[b]triphenyl­ene)cadmium(II) hemihydrate
Source: Acta Crystallogr Sect E Struct Rep Online. 2008 Dec 13;65(Pt 1):m53. doi: 10.1107/S1600536808041305 (PMC2967896; doi:10.1107/S1600536808041305)
Supplement: Supplementary file 2 [file e-65-00m53-Isup2.hkl]

#
# h,k,l, Fc-squared, Fo-squared, sigma(Fo-squared) and status flag
#
data_I
_shelx_title ' aa in P2(1)/c'
_shelx_refln_list_code          4
_shelx_F_calc_maximum      285.99
_exptl_crystal_F_000      1548.00
_reflns_d_resolution_high  0.8076
 
loop_
 _symmetry_equiv_pos_as_xyz
 'x, y, z'
 '-x, y+1/2, -z+1/2'
 '-x, -y, -z'
 'x, -y-1/2, z-1/2'
 
_cell_length_a    15.3688
_cell_length_b    14.2367
_cell_length_c    16.5061
_cell_angle_alpha  90.000
_cell_angle_beta  116.561
_cell_angle_gamma  90.000
 
_shelx_F_squared_multiplier     1.000
 
loop_
 _refln_index_h
 _refln_index_k
 _refln_index_l
 _refln_F_squared_calc
 _refln_F_squared_meas
 _refln_F_squared_sigma
 _refln_observed_status
   2   0   0    29508.37    30450.11    512.64 o
   3   0   0    54708.32    56288.52    756.80 o
   4   0   0     1635.10     1579.04     49.82 o
   5   0   0    20837.94    21149.09    335.19 o
   6   0   0      185.59      242.33     49.03 o
   7   0   0    36981.23    39303.13   1033.64 o
   8   0   0     5112.05     5055.18    177.85 o
   9   0   0     6891.93     6531.61    216.00 o
  10   0   0     2501.71     2764.57    326.55 o
  11   0   0       64.93       83.98     59.44 o
  12   0   0     3670.22     3447.73    226.85 o
  13   0   0      657.95      640.74    130.24 o
  14   0   0     2752.71     3173.98    244.39 o
  15   0   0      101.34      130.69     89.43 o
  16   0   0      714.04      885.13    168.68 o
  17   0   0       30.23      -48.81     72.25 o
   3   1   0    34054.26    34498.01    230.85 o
   4   1   0      600.02      642.32     24.18 o
   5   1   0      732.79      773.99     37.23 o
   6   1   0    10711.30    10780.48    153.52 o
   7   1   0       90.93       89.81     25.06 o
   8   1   0     3188.21     3282.30     81.58 o
   9   1   0      558.06      536.10     42.73 o
  10   1   0        4.13       29.68     49.49 o
  11   1   0        3.16        2.56     39.39 o
  12   1   0       15.14       25.83     84.93 o
  13   1   0     1439.07     1475.92    127.93 o
  14   1   0      624.66      675.89    100.10 o
  15   1   0       80.82      143.55     82.98 o
  16   1   0      331.95      318.87     83.23 o
   0   2   0    63568.62    69792.44   2010.34 o
   1   2   0     9610.91    10074.10     87.76 o
   2   2   0     3448.04     3894.79     58.59 o
   3   2   0    68429.05    75795.15    502.35 o
   4   2   0     1739.22     1935.83     43.60 o
   5   2   0    11090.28    11267.02    113.80 o
   6   2   0      293.35      340.15     36.19 o
   7   2   0    11309.59    11315.76    131.79 o
   8   2   0     2978.68     2960.22     86.18 o
   9   2   0     7710.13     7655.61    145.68 o
  10   2   0     4024.38     3896.53    138.13 o
  11   2   0      271.60      196.14     51.49 o
  12   2   0     2654.31     2606.81    127.16 o
  13   2   0       92.35      127.13     56.92 o
  14   2   0      189.29      131.81     76.30 o
  15   2   0      120.66       97.69     86.93 o
  16   2   0        1.22        6.67     58.99 o
   1   3   0     8672.84    10023.25     95.72 o
   2   3   0     3423.96     3492.69     60.98 o
   3   3   0    36032.17    38038.53    282.92 o
   4   3   0    30104.18    32654.63    258.41 o
   5   3   0     1468.67     1400.74     43.93 o
   6   3   0    33979.33    35322.24    291.41 o
   7   3   0     1173.50     1090.46     43.34 o
   8   3   0     6924.51     6532.70    132.15 o
   9   3   0     5462.60     5471.38    128.45 o
  10   3   0     1063.75      836.51     81.04 o
  11   3   0     1726.28     1758.89    110.89 o
  12   3   0      692.55      686.38     81.96 o
  13   3   0     3362.11     3207.21    313.74 o
  14   3   0      428.32      350.68    101.02 o
  15   3   0      929.20     1014.75    176.41 o
  16   3   0      254.94      262.87     77.72 o
   0   4   0    19979.46    22677.55    298.55 o
   1   4   0     1977.76     2057.79     43.16 o
   2   4   0     9220.79     9741.06    106.80 o
   3   4   0     1942.70     1818.41     47.34 o
   4   4   0        0.46       15.48     17.38 o
   5   4   0       79.11       43.99     18.76 o
   6   4   0     1680.27     1932.01     57.60 o
   7   4   0    10301.78    10717.81    138.60 o
   8   4   0      608.66      545.87     57.09 o
   9   4   0      206.80      245.38     41.11 o
  10   4   0      976.30      943.59     68.77 o
  11   4   0      113.10      177.08     49.53 o
  12   4   0      103.91       58.45     59.10 o
  13   4   0       12.62       44.51     52.49 o
  14   4   0      511.41      414.13     85.03 o
  15   4   0       34.96      -32.75     56.38 o
  16   4   0       72.86      135.27     72.35 o
   1   5   0     6529.66     6689.35     86.05 o
   2   5   0     5530.09     5163.22     78.17 o
   3   5   0    25199.65    26379.70    229.09 o
   4   5   0    22602.50    23487.90    231.56 o
   5   5   0     2011.05     1967.05     58.83 o
   6   5   0     7109.20     7645.63    116.98 o
   7   5   0     3603.54     3613.23     82.63 o
   8   5   0      100.46      132.61     33.11 o
   9   5   0     1152.28     1216.94     72.75 o
  10   5   0      429.09      501.00     69.80 o
  11   5   0     4945.50     4745.00    164.90 o
  12   5   0       24.58       12.69     40.94 o
  13   5   0      761.19      683.02    107.43 o
  14   5   0       39.11       76.80     58.98 o
  15   5   0      494.02      457.14     92.39 o
  16   5   0      575.07      627.78    111.59 o
   0   6   0     7527.21     8244.47    174.08 o
   1   6   0      784.44      814.88     34.32 o
   2   6   0    10491.34    11250.37    140.61 o
   3   6   0     6976.24     7349.26    106.45 o
   4   6   0     7310.04     8117.67    132.97 o
   5   6   0     5546.84     5099.70     95.57 o
   6   6   0     1426.66     1496.00     57.19 o
   7   6   0     4902.92     4920.67    101.35 o
   8   6   0     2458.27     2258.09     86.18 o
   9   6   0      698.73      768.90     63.49 o
  10   6   0     2677.50     2699.54    105.34 o
  11   6   0     1424.37     1437.45    103.15 o
  12   6   0     1440.04     1472.79    111.93 o
  13   6   0      100.64      181.18     58.48 o
  14   6   0      605.67      758.88    107.73 o
  15   6   0       15.60       11.90     56.68 o
  16   6   0       71.81      -65.98     83.98 o
   1   7   0     1426.68     1306.48     44.03 o
   2   7   0        3.59       23.00     23.37 o
   3   7   0     3968.33     4097.38     83.34 o
   4   7   0     2412.65     2354.18     67.63 o
   5   7   0      347.61      336.74     34.66 o
   6   7   0     2493.44     2342.21     73.94 o
   7   7   0       85.17      110.70     28.98 o
   8   7   0      657.90      646.00     67.01 o
   9   7   0       36.66       15.09     29.70 o
  10   7   0      403.14      441.34     59.78 o
  11   7   0       70.64      105.12     41.57 o
  12   7   0        0.20      -15.62     32.82 o
  13   7   0      302.72      401.69     68.83 o
  14   7   0       30.24       52.53     84.16 o
  15   7   0      137.29      -24.08     76.34 o
   0   8   0     4550.74     4416.95    141.42 o
   1   8   0        0.42      -13.60     13.60 o
   2   8   0    11674.70    11460.15    144.62 o
   3   8   0     8401.81     8253.48    125.06 o
   4   8   0     1919.11     1858.85     71.82 o
   5   8   0    11460.41    11218.76    159.39 o
   6   8   0        6.80       -1.54     22.26 o
   7   8   0     2870.54     2858.73     97.71 o
   8   8   0      480.33      544.78     68.42 o
   9   8   0     3035.44     2856.55    105.27 o
  10   8   0     2783.02     2636.91    136.89 o
  11   8   0      374.66      330.61     49.41 o
  12   8   0      736.45      821.32    115.59 o
  13   8   0       29.25       56.80     46.08 o
  14   8   0      267.82      495.87    113.15 o
  15   8   0       90.37       48.90     59.26 o
   1   9   0      208.98      265.25     35.96 o
   2   9   0     1084.05     1037.79     59.89 o
   3   9   0     3782.78     3663.16    101.05 o
   4   9   0      111.04       83.39     27.60 o
   5   9   0       76.58       74.96     27.63 o
   6   9   0       20.72        4.59     25.68 o
   7   9   0       40.76       44.42     48.14 o
   8   9   0        2.51       -8.23     25.60 o
   9   9   0       37.07       62.01     30.63 o
  10   9   0      438.69      425.61     57.39 o
  11   9   0     1116.65     1282.61    206.54 o
  12   9   0       17.88      100.29     70.80 o
  13   9   0       43.84      -16.36     42.08 o
  14   9   0        1.59      -42.72     42.72 o
   0  10   0     7132.20     6326.83    217.72 o
   1  10   0      112.09       94.92     26.31 o
   2  10   0     5512.67     5146.29    208.61 o
   3  10   0      105.12      107.70     29.00 o
   4  10   0      985.85      976.98     64.73 o
   5  10   0      961.65      907.19     64.11 o
   6  10   0      751.76      780.41     62.08 o
   7  10   0     3567.98     3690.51    128.71 o
   8  10   0      133.92       93.22     37.33 o
   9  10   0     1640.03     1731.54    139.28 o
  10  10   0     1306.26     1387.88    132.03 o
  11  10   0        3.48       35.45     36.37 o
  12  10   0      299.16      145.23     72.16 o
  13  10   0       14.35       59.98     63.35 o
   1  11   0     3689.82     3343.26    103.15 o
   2  11   0        1.39       -8.84     33.54 o
   3  11   0      421.36      532.45     54.76 o
   4  11   0     3693.64     3625.08    111.19 o
   5  11   0      272.29      279.92     46.56 o
   6  11   0     3157.75     3279.59    110.27 o
   7  11   0       41.63      -15.22     35.93 o
   8  11   0     1922.15     1964.34    148.43 o
   9  11   0      422.15      472.98    151.82 o
  10  11   0      721.59      810.03    108.47 o
  11  11   0      837.28     1278.23    202.86 o
  12  11   0       59.04      136.33     61.26 o
  13  11   0      717.58      885.95    153.51 o
   0  12   0      949.96      975.63    186.91 o
   1  12   0      259.38      227.34     39.44 o
   2  12   0      388.96      355.64     60.85 o
   3  12   0      216.33      344.35     48.75 o
   4  12   0      164.56      186.21     38.65 o
   5  12   0      141.09      143.52     36.76 o
   6  12   0      147.85      204.50     57.21 o
   7  12   0      241.23      253.43     65.30 o
   8  12   0      155.16      247.03     63.57 o
   9  12   0       35.36      -14.15     36.28 o
  10  12   0        3.41       -8.20     35.31 o
  11  12   0       22.75       34.58     48.64 o
  12  12   0        2.19       69.35     50.26 o
   1  13   0     3488.53     3567.28    116.62 o
   2  13   0     3688.14     3675.95    119.22 o
   3  13   0     1851.67     1729.45     90.51 o
   4  13   0     1546.92     1582.50    129.11 o
   5  13   0      375.79      539.27    156.63 o
   6  13   0     2331.80     2150.72    147.11 o
   7  13   0        2.48       28.45     64.76 o
   8  13   0     2033.09     2176.84    166.27 o
   9  13   0      454.43      427.33     82.50 o
  10  13   0      133.77      182.67     55.47 o
  11  13   0      378.49      516.73     91.68 o
   0  14   0     2933.45     3065.85    230.30 o
   1  14   0       14.68       43.54     36.73 o
   2  14   0     1061.80     1110.99    101.65 o
   3  14   0      129.66       89.96     45.48 o
   4  14   0      243.83      296.40     71.53 o
   5  14   0      695.15      767.21     90.38 o
   6  14   0        6.36       13.93     80.80 o
   7  14   0      846.68     1124.05    232.67 o
   8  14   0        0.10       41.09    168.77 o
   9  14   0      646.69      616.97    101.66 o
  10  14   0      414.52      446.71    202.81 o
   1  15   0      429.25      476.41    128.96 o
   2  15   0     1050.25      938.29     98.63 o
   3  15   0      101.67       55.37     42.59 o
   4  15   0      206.37      289.28     79.13 o
   5  15   0      447.29      612.67    127.51 o
   6  15   0       96.27      154.30    136.46 o
   7  15   0       39.37       61.30     93.16 o
   8  15   0        0.58       89.41     60.67 o
   0  16   0     1943.09     2365.01    309.83 o
   1  16   0       39.05       -6.00     96.43 o
   2  16   0     1121.21     1139.41    165.99 o
   3  16   0      597.15      670.04    143.36 o
   4  16   0      542.25      573.40     91.18 o
   5  16   0      948.00      964.45    122.41 o
   6  16   0       30.96       37.92     43.92 o
   7  16   0     1600.69     1759.12    162.79 o
   1  17   0      157.56      178.62    110.11 o
   2  17   0       48.80       68.95    108.15 o
   3  17   0       71.10      103.08    100.49 o
   4  17   0        3.98       65.43     95.75 o
 -17   1   1      267.85      221.57     82.94 o
 -16   1   1      548.68      600.04    104.43 o
 -15   1   1     1354.79     1483.91    141.07 o
 -14   1   1       55.84       -8.40     52.28 o
 -13   1   1     1698.05     1722.02    135.70 o
 -12   1   1        1.19       -6.18     36.90 o
 -11   1   1      507.16      395.35     69.86 o
 -10   1   1     1409.89     1492.67    266.98 o
  -9   1   1     7857.61     7850.28    154.78 o
  -8   1   1    12590.86    12227.50    175.26 o
  -7   1   1      676.80      554.12     41.06 o
  -6   1   1    23961.92    23427.77    241.97 o
  -5   1   1     1221.26     1174.01     46.07 o
  -4   1   1     9840.46    10581.71    127.05 o
  -3   1   1    12402.78    13097.63    130.44 o
  -2   1   1    10821.42    12089.92    112.32 o
  -1   1   1    10297.16    12060.85    104.54 o
   0   1   1    17376.91    17691.02    199.52 o
   1   1   1    51684.05    56250.11    416.30 o
   3   1   1     6109.56     6673.18     90.40 o
   4   1   1     1348.47     1404.29     43.73 o
   5   1   1     2193.27     2237.82     56.51 o
   6   1   1    17970.50    18524.86    261.91 o
   7   1   1       41.46       57.39     22.37 o
   8   1   1     4477.98     4364.35    128.90 o
   9   1   1       24.92      -24.69     32.28 o
  10   1   1     6651.04     6352.48    159.88 o
  11   1   1     2237.90     2360.67    108.09 o
  12   1   1      931.90      805.68     88.20 o
  13   1   1     4061.98     3871.66    181.96 o
  14   1   1      949.84     1102.98    121.81 o
  15   1   1     1323.30     1737.33    151.49 o
  16   1   1      373.86      332.16     86.35 o
 -17   2   1       49.69       91.55     70.03 o
 -16   2   1      198.91      348.56     99.47 o
 -15   2   1      183.11      177.50     82.52 o
 -14   2   1     1549.56     1461.88    180.18 o
 -13   2   1        1.65      -37.94     37.94 o
 -12   2   1      798.65      737.06     92.12 o
 -11   2   1      146.69      179.36     52.93 o
 -10   2   1      112.15      108.18     32.34 o
  -9   2   1     2092.53     2008.29     75.89 o
  -8   2   1       62.46       99.34     22.33 o
  -7   2   1    14189.02    13920.37    155.16 o
  -6   2   1      101.22      112.14     19.81 o
  -5   2   1       91.11       49.62     16.61 o
  -4   2   1    62061.13    70154.80    640.46 o
  -3   2   1    59278.43    65872.60    441.74 o
  -1   2   1     8389.44     7750.85     83.06 o
   0   2   1    25277.83    27548.90    218.01 o
   1   2   1     3340.08     3295.41     40.25 o
   2   2   1    11615.78    11386.57     97.15 o
   4   2   1    10122.41    10881.11    183.48 o
   5   2   1     8539.45     8780.39    118.34 o
   6   2   1     1135.62     1142.55     57.08 o
   7   2   1    23450.24    23489.96    241.09 o
   8   2   1      199.08      232.08     34.29 o
   9   2   1     2171.22     2271.89    129.83 o
  10   2   1      545.08      500.36     62.58 o
  11   2   1      158.82      233.91     55.27 o
  12   2   1     1043.45     1033.86     98.08 o
  13   2   1       78.07       84.08     50.33 o
  14   2   1     2029.71     1943.57    149.80 o
  15   2   1        0.34       50.89    120.47 o
  16   2   1       14.84       -6.51     55.99 o
 -17   3   1       31.41       61.01     67.13 o
 -16   3   1        1.63      -19.00     94.93 o
 -15   3   1        4.06       45.43     80.34 o
 -14   3   1        0.13       33.21     49.47 o
 -13   3   1      104.95      103.95     54.71 o
 -12   3   1      325.80      251.20     63.50 o
 -11   3   1     2894.99     2511.53    162.41 o
 -10   3   1      223.15      210.30     40.45 o
  -9   3   1       31.18       67.46     28.94 o
  -8   3   1      907.93     1055.00     61.43 o
  -7   3   1     1314.89     1346.23     71.35 o
  -6   3   1      325.83      345.23     29.19 o
  -5   3   1     3138.93     3689.21     69.47 o
  -4   3   1     1176.96     1331.48     41.48 o
  -3   3   1     2068.51     2213.87     49.49 o
  -2   3   1     1215.22     1085.71     34.50 o
  -1   3   1     9497.52    10735.86    163.48 o
   1   3   1     2652.10     3034.24     76.46 o
   2   3   1     5267.77     6010.80     70.00 o
   3   3   1     2015.18     2014.08     44.07 o
   4   3   1    18208.93    19099.97    161.40 o
   5   3   1     1299.33     1538.94     42.86 o
   6   3   1      234.32      242.33     31.23 o
   7   3   1     3105.51     3172.71     82.19 o
   8   3   1     1393.58     1329.16     62.47 o
   9   3   1     1675.71     1544.23     74.57 o
  10   3   1      914.21      931.71     83.66 o
  11   3   1     1458.82     1404.02    102.72 o
  12   3   1       48.56       34.73     43.47 o
  13   3   1       13.67        5.92     43.58 o
  14   3   1        0.11      -30.85     46.04 o
  15   3   1       25.00       65.50     55.06 o
  16   3   1      184.38      279.95     84.94 o
 -16   4   1       93.10      148.07     71.18 o
 -15   4   1      465.52      487.18    206.49 o
 -14   4   1      937.44      896.91    112.24 o
 -13   4   1       53.55       46.88     48.14 o
 -12   4   1     3206.26     3003.56    221.67 o
 -11   4   1      591.79      572.60     79.61 o
 -10   4   1     4377.25     4346.25    121.24 o
  -9   4   1      920.43     1047.21     81.53 o
  -8   4   1      446.29      448.05     37.69 o
  -7   4   1      280.15      366.25     33.35 o
  -6   4   1      390.66      428.12     34.24 o
  -5   4   1    11139.16    11048.15    150.76 o
  -4   4   1      719.64      650.65     34.01 o
  -3   4   1    12879.91    12801.89    133.22 o
  -2   4   1     6716.87     6573.74     95.32 o
  -1   4   1     1610.56     1531.67     44.73 o
   0   4   1     5223.61     5199.96    108.04 o
   1   4   1     6196.10     6798.44     95.22 o
   2   4   1     9181.37     9306.46    104.85 o
   3   4   1     6385.98     6145.71     86.09 o
   4   4   1    34048.98    37142.65    310.32 o
   5   4   1     5868.96     5426.86     97.08 o
   6   4   1     3251.84     3420.25     71.48 o
   7   4   1     8610.37     8624.88    151.07 o
   8   4   1      674.32      685.46     54.80 o
   9   4   1     2611.80     2523.31     91.50 o
  10   4   1     3776.34     3804.04    152.30 o
  11   4   1     1354.97     1327.35    102.71 o
  12   4   1     2147.47     1948.20    122.07 o
  13   4   1       10.83       83.05     52.47 o
  14   4   1      984.05     1089.95    133.87 o
  15   4   1      195.70      329.64    125.24 o
  16   4   1      245.70      322.98     84.69 o
 -16   5   1       36.02      -43.34     83.07 o
 -15   5   1      523.03      573.68    102.20 o
 -14   5   1       35.63       17.09     56.87 o
 -13   5   1      470.75      552.17     87.99 o
 -12   5   1      185.84      152.74     60.26 o
 -11   5   1      293.77      395.34     83.68 o
 -10   5   1        2.11       -6.57     26.98 o
  -9   5   1     1419.25     1517.72     92.72 o
  -8   5   1       41.45       68.25     24.87 o
  -7   5   1     3151.45     3331.69     80.55 o
  -6   5   1     7064.23     7220.09    114.34 o
  -5   5   1       39.73       36.30     20.13 o
  -4   5   1      667.13      727.46     38.07 o
  -3   5   1     1608.02     1703.46     51.32 o
  -2   5   1     2783.70     2930.29     62.01 o
  -1   5   1     4855.12     4505.03     82.49 o
   0   5   1       12.97       10.75     21.92 o
   1   5   1     8993.90     9251.91    124.34 o
   2   5   1      257.78      275.25     24.42 o
   3   5   1     2606.62     2607.08     60.05 o
   4   5   1     1315.53     1548.18     71.64 o
   5   5   1     6338.42     6906.49    106.33 o
   6   5   1    11060.28    11638.73    147.08 o
   7   5   1      395.89      546.65     49.76 o
   8   5   1     2381.53     2271.45     85.36 o
   9   5   1       12.61       25.87     28.50 o
  10   5   1      943.14      971.80     86.15 o
  11   5   1       23.77       36.75     36.89 o
  12   5   1      273.32      229.20     60.69 o
  13   5   1      767.22      784.22     94.85 o
  14   5   1        1.28       45.23     81.97 o
  15   5   1        4.73       48.90     87.07 o
 -16   6   1      154.91      160.84    113.92 o
 -15   6   1      199.37      230.88    115.70 o
 -14   6   1      573.39      636.97     96.00 o
 -13   6   1      535.90      644.97     94.85 o
 -12   6   1      914.22     1103.59    115.38 o
 -11   6   1     2505.48     2411.95    100.80 o
 -10   6   1      633.01      609.23     62.62 o
  -9   6   1     1189.05     1227.40     75.01 o
  -8   6   1       37.18       77.55     31.50 o
  -7   6   1        5.22      -19.41     19.41 o
  -6   6   1      551.01      478.26     39.72 o
  -5   6   1    14698.13    14963.32    174.26 o
  -4   6   1     9237.38     9456.40    128.08 o
  -3   6   1     6131.28     6010.54     95.18 o
  -2   6   1     1835.77     1617.93     47.37 o
  -1   6   1      252.84      238.55     28.14 o
   0   6   1      172.60      174.04     33.49 o
   1   6   1      258.66      303.43     29.58 o
   2   6   1     5355.81     5110.69     91.57 o
   3   6   1     3755.61     3426.39     90.24 o
   4   6   1     3202.17     3174.92     73.28 o
   5   6   1     1635.90     1587.22     67.91 o
   6   6   1        1.21       10.29     20.62 o
   7   6   1      880.96      939.96     60.86 o
   8   6   1      973.41      954.93     65.71 o
   9   6   1     1508.24     1554.11     83.04 o
  10   6   1     2552.70     2358.73    113.45 o
  11   6   1        4.56      -25.65     33.74 o
  12   6   1     1040.41      927.54     97.11 o
  13   6   1      135.02       89.21     54.54 o
  14   6   1      492.31      589.43    124.84 o
  15   6   1       77.95      148.23    109.79 o
 -16   7   1      173.18      202.95     85.34 o
 -15   7   1       13.10       16.35     42.18 o
 -14   7   1       61.75       11.16     43.03 o
 -13   7   1     1106.64     1105.56    118.16 o
 -11   7   1     1260.15     1396.91     87.53 o
 -10   7   1      454.76      535.87     73.47 o
  -9   7   1     1328.23     1338.49     79.92 o
  -8   7   1      623.36      729.31     63.12 o
  -7   7   1      836.21      802.01     52.05 o
  -6   7   1     8997.29     8725.69    137.78 o
  -5   7   1     4221.50     3986.32     89.02 o
  -4   7   1    14354.20    13768.01    197.82 o
  -3   7   1     9259.31     9872.51    134.04 o
  -2   7   1     5885.60     6070.17     93.98 o
  -1   7   1     6013.58     5898.81    113.47 o
   0   7   1     2430.45     2302.06     68.03 o
   1   7   1     4663.69     4036.45     76.81 o
   2   7   1     3030.78     2720.41     81.07 o
   3   7   1    17640.02    18787.99    198.18 o
   4   7   1    11705.72    12187.12    156.04 o
   5   7   1      654.61      771.49     46.84 o
   6   7   1     2292.02     2225.85     94.94 o
   7   7   1       15.11       -1.88     24.83 o
   8   7   1     3662.97     3652.45    113.55 o
   9   7   1     3568.62     3571.61    115.77 o
  10   7   1      851.72      778.75     68.56 o
  11   7   1     4340.25     4137.55    172.06 o
  12   7   1      518.68      500.16    108.60 o
  13   7   1      120.67      112.64     98.38 o
  14   7   1        4.36        2.37     82.67 o
  15   7   1      341.43      277.56    124.33 o
 -15   8   1        7.17       24.54     52.80 o
 -14   8   1      106.85       81.86     45.48 o
 -13   8   1       15.89       -5.37     37.04 o
 -12   8   1       63.46      -32.91     33.03 o
 -11   8   1      114.68      100.12     36.64 o
 -10   8   1      152.85      212.87     44.46 o
  -9   8   1        0.31       21.34     59.37 o
  -8   8   1      262.88      269.52     43.13 o
  -7   8   1      218.97      195.49     35.57 o
  -6   8   1      157.14      165.19     33.27 o
  -5   8   1      309.88      289.46     36.11 o
  -4   8   1      248.48      206.23     32.35 o
  -3   8   1       94.96      110.84     25.29 o
  -2   8   1      352.78      329.26     34.52 o
  -1   8   1     1157.95     1156.33     54.08 o
   0   8   1      248.91      281.83     34.02 o
   1   8   1      293.30      390.62     37.07 o
   2   8   1      215.54      157.15     25.49 o
   3   8   1      650.62      808.85     45.35 o
   4   8   1        9.99       16.51     23.43 o
   5   8   1       61.07      100.66     26.61 o
   6   8   1      418.47      437.60     48.73 o
   7   8   1     1732.23     1761.50     97.30 o
   8   8   1      112.15      171.28     61.54 o
   9   8   1       59.45       83.17     44.82 o
  10   8   1       29.21       39.33     30.85 o
  11   8   1       16.71        1.69     43.01 o
  12   8   1       38.03       69.91     66.80 o
  13   8   1       13.06      -37.65     37.65 o
  14   8   1       45.21      -93.04    158.69 o
 -15   9   1      819.35      823.15    144.14 o
 -14   9   1       26.59      154.50     59.53 o
 -13   9   1      930.49      816.88    146.23 o
 -12   9   1        6.98       -6.60     29.37 o
 -11   9   1     1802.52     2022.36    117.09 o
 -10   9   1      884.70     1065.31     91.59 o
  -9   9   1      805.84      795.38     76.39 o
  -8   9   1     2845.06     2706.85    110.80 o
  -7   9   1      485.87      555.10     54.89 o
  -6   9   1     7609.43     7899.27    175.00 o
  -5   9   1      142.12      234.09     36.87 o
  -4   9   1     2869.73     2593.00     87.79 o
  -3   9   1     8486.60     8384.43    153.64 o
  -2   9   1        2.21      -12.61     17.47 o
  -1   9   1     5784.02     5354.53    117.70 o
   0   9   1      190.73      257.85     33.98 o
   1   9   1     8737.81     8854.96    181.55 o
   2   9   1      133.22      140.97     27.33 o
   3   9   1     2989.79     2914.31     79.44 o
   4   9   1     3726.76     3669.80     94.85 o
   5   9   1        8.09        4.53     33.80 o
   6   9   1     5859.26     5782.09    163.36 o
   7   9   1       12.26      -19.22     27.18 o
   8   9   1     5360.78     5091.00    137.43 o
   9   9   1      353.49      405.00     67.91 o
  10   9   1      332.08      328.98     65.48 o
  11   9   1     1291.00     1223.75    202.08 o
  12   9   1       33.26      145.27     68.26 o
  13   9   1      163.06      305.56     72.51 o
  14   9   1        1.11       38.63     46.08 o
 -14  10   1       44.39       98.34     56.53 o
 -13  10   1       28.14       26.45     49.90 o
 -12  10   1      681.68      687.33    102.88 o
 -11  10   1      405.96      514.78     77.59 o
 -10  10   1      768.05      806.50     79.63 o
  -9  10   1     1530.33     1347.49     94.66 o
  -8  10   1       27.66        4.97     27.16 o
  -7  10   1      423.56      424.88     51.32 o
  -6  10   1      693.32      797.62     68.35 o
  -5  10   1      353.54      405.97     49.06 o
  -4  10   1     1399.36     1311.82     72.30 o
  -3  10   1      665.78      538.43     52.37 o
  -2  10   1      562.00      516.01     50.15 o
  -1  10   1       89.25      108.61     31.22 o
   0  10   1     2375.21     2405.24     83.55 o
   1  10   1      406.43      382.92     45.02 o
   2  10   1     3198.12     3174.30     97.04 o
   3  10   1     3693.85     3717.75    192.71 o
   4  10   1     1030.09      954.88     64.01 o
   5  10   1      533.66      453.22     60.84 o
   6  10   1      280.92      369.88     51.18 o
   7  10   1      484.35      474.01     80.47 o
   8  10   1        0.02      -27.76     34.95 o
   9  10   1     1908.94     1997.16    165.64 o
  10  10   1      709.90      863.58    108.54 o
  11  10   1       92.85      161.87     71.98 o
  12  10   1      567.14      627.65    124.60 o
  13  10   1       11.69      231.48     74.16 o
 -13  11   1      106.07      162.05     67.35 o
 -12  11   1       42.66        7.88     41.67 o
 -11  11   1      348.17      494.41     83.87 o
 -10  11   1       10.65       27.92     43.05 o
  -9  11   1      317.11      340.51     53.94 o
  -8  11   1     1016.26     1109.68     88.61 o
  -7  11   1        8.40       48.70     31.54 o
  -6  11   1      860.42      844.91     85.67 o
  -5  11   1      665.50      653.84     62.36 o
  -4  11   1      665.72      698.98     61.10 o
  -3  11   1     2246.28     2235.08    146.91 o
  -2  11   1      270.81      275.07     41.01 o
  -1  11   1     2697.98     2659.88     92.91 o
   0  11   1       99.57       89.82     33.40 o
   1  11   1     1881.09     1979.90     81.16 o
   2  11   1      133.66      152.64     32.70 o
   3  11   1      396.95      439.28     49.89 o
   4  11   1      124.96      140.91     35.91 o
   5  11   1      143.14      210.82     49.99 o
   6  11   1     2383.55     2547.83    150.66 o
   7  11   1       29.51       32.68     38.44 o
   8  11   1      802.32      889.95    110.09 o
   9  11   1      128.23       98.38     45.98 o
  10  11   1        5.67        2.24     39.12 o
  11  11   1       80.95       94.03     92.75 o
  12  11   1       30.62      149.32     71.16 o
 -12  12   1      816.26     1097.85    123.74 o
 -11  12   1        8.73      114.86     49.09 o
 -10  12   1      509.76      585.67    181.54 o
  -9  12   1     1746.74     1642.91    144.43 o
  -8  12   1      492.41      515.11     85.88 o
  -7  12   1     3737.13     3983.38    142.38 o
  -6  12   1       69.73       48.05     32.13 o
  -5  12   1     3698.53     3595.40    117.05 o
  -4  12   1      245.41      234.74     42.52 o
  -3  12   1     5410.68     5366.81    139.12 o
  -2  12   1     1463.55     1540.49     89.15 o
  -1  12   1      176.35      201.72     36.27 o
   0  12   1     7259.77     7225.13    158.58 o
   1  12   1       15.86       46.07     26.89 o
   2  12   1     1463.19     1521.66    136.37 o
   3  12   1     4693.91     4548.25    161.93 o
   4  12   1     1470.81     1438.62    105.66 o
   5  12   1     1004.07     1117.70    161.09 o
   6  12   1        8.10       45.49     36.74 o
   7  12   1     3328.67     3508.39    181.16 o
   8  12   1       32.00       97.74     47.95 o
   9  12   1     1480.72     1612.75    147.49 o
  10  12   1      358.62      430.64     80.76 o
  11  12   1      533.83      540.98     87.75 o
 -11  13   1      125.42      278.76    121.24 o
 -10  13   1      158.38      260.93     69.42 o
  -9  13   1      169.46      262.23    193.04 o
  -8  13   1      160.38      236.96     65.33 o
  -7  13   1        0.00       76.49    116.47 o
  -6  13   1      139.04      195.32     57.48 o
  -5  13   1       47.31       55.38     31.63 o
  -4  13   1       93.08       79.96     33.84 o
  -3  13   1      707.31      702.62     66.07 o
  -2  13   1      450.11      563.88     58.92 o
  -1  13   1      470.40      527.60     56.38 o
   0  13   1      135.55      176.97     34.85 o
   1  13   1     4341.90     4250.24    159.19 o
   2  13   1      511.21      462.79     90.38 o
   3  13   1      100.33      126.47     47.60 o
   4  13   1      279.76      256.85     63.39 o
   5  13   1        0.53        3.90     37.16 o
   6  13   1      462.82      422.41     83.22 o
   7  13   1       29.40       31.21     43.96 o
   8  13   1      443.56      454.36    168.14 o
   9  13   1        5.93       97.13    123.60 o
  10  13   1       79.10      -38.75     38.75 o
  11  13   1       11.19      115.07     99.02 o
 -10  14   1      669.20      781.10    111.15 o
  -9  14   1      220.40      221.67     95.52 o
  -8  14   1      469.82      542.79     89.64 o
  -7  14   1     1441.11     1696.20    149.69 o
  -6  14   1      172.57      157.16     52.98 o
  -5  14   1     1326.62     1391.46    113.02 o
  -4  14   1      264.21      319.24     64.79 o
  -3  14   1     1582.14     1641.60     90.31 o
  -2  14   1      394.19      373.81     66.69 o
  -1  14   1       18.98      105.79     42.93 o
   0  14   1     3888.64     3775.49    291.06 o
   1  14   1      393.49      456.01     84.44 o
   2  14   1     1411.47     1409.79    113.84 o
   3  14   1      117.98      197.63     55.73 o
   4  14   1      946.41     1159.18    107.40 o
   5  14   1     1451.29     1577.41    146.15 o
   6  14   1      156.64      205.54     91.93 o
   7  14   1      282.01      321.11     72.42 o
   8  14   1      275.77      360.17     83.87 o
   9  14   1       85.00      236.46     61.35 o
  -9  15   1      441.37      392.94    120.83 o
  -8  15   1     1282.56     1633.82    155.54 o
  -7  15   1        4.86       76.00     45.73 o
  -6  15   1      877.72      947.30    115.61 o
  -5  15   1       18.52       70.99     41.94 o
  -4  15   1      790.29      944.27    102.23 o
  -3  15   1      601.02      529.30    122.22 o
  -2  15   1     1163.13     1351.00    171.43 o
  -1  15   1     1018.39     1135.11    106.75 o
   0  15   1       55.39       90.01     48.29 o
   1  15   1     1489.84     1499.81    119.50 o
   2  15   1       14.99      -29.40     37.09 o
   3  15   1      594.41      689.31     91.71 o
   4  15   1      253.67      301.61     85.44 o
   5  15   1      600.40      572.56     95.65 o
   6  15   1     1219.58     1541.19    150.22 o
   7  15   1        0.49      -48.25     80.39 o
   8  15   1     1010.24     1291.53    142.18 o
  -7  16   1       18.70      187.40     55.41 o
  -6  16   1       16.92       38.99     73.53 o
  -5  16   1       41.72       26.03     70.08 o
  -4  16   1       21.57       86.56    112.24 o
  -3  16   1        3.22       -3.72     90.02 o
  -2  16   1       37.10      137.98     99.61 o
  -1  16   1       38.47        2.96     95.46 o
   0  16   1       33.57      197.07    114.47 o
   1  16   1       49.65       66.33     93.79 o
   2  16   1       25.10        0.72     48.46 o
   3  16   1       10.30       52.72     52.38 o
   4  16   1        0.00      116.04     53.07 o
   5  16   1      272.77      313.42     74.91 o
   6  16   1       10.62      105.65     66.85 o
  -4  17   1      359.44      271.07    123.41 o
  -3  17   1      241.22      275.95    121.62 o
  -2  17   1      658.41      645.19    148.62 o
  -1  17   1      803.50      868.42    164.29 o
   0  17   1        0.01       56.20    101.76 o
   1  17   1      330.53      317.07    130.51 o
   2  17   1      351.97      449.50    138.37 o
   3  17   1      465.13      570.95    140.74 o
 -17   0   2      281.88      302.10    132.87 o
 -16   0   2      747.79      629.56    149.32 o
 -15   0   2      830.13      682.18    142.42 o
 -14   0   2     2739.32     2675.30    223.94 o
 -13   0   2        5.81       69.53     69.07 o
 -12   0   2     4066.74     4333.68    251.57 o
 -11   0   2      255.46      256.11     83.71 o
 -10   0   2    10484.50    10090.44    354.36 o
  -9   0   2    14608.24    14904.99    416.35 o
  -8   0   2     1732.94     1547.87    124.79 o
  -5   0   2    10510.82    11581.14    280.38 o
  -4   0   2      349.07      360.36     51.80 o
  -2   0   2    48962.21    55804.51    786.34 o
   0   0   2    81791.95    90870.02   1243.95 o
   2   0   2     5520.63     6335.05     88.97 o
   3   0   2       49.22       78.14     19.45 o
   4   0   2     2570.50     2169.98     56.43 o
   5   0   2    25168.31    25394.96    484.83 o
   6   0   2        0.95       48.91     18.42 o
   7   0   2    27370.37    27470.95    311.85 o
   8   0   2       53.87       81.50     48.51 o
   9   0   2     4183.33     4146.99    393.62 o
  10   0   2        8.32       17.54    116.88 o
  11   0   2     3067.68     3003.73    168.27 o
  12   0   2     3824.22     4012.54    203.60 o
  13   0   2     1222.39     1102.61    137.16 o
  14   0   2     6451.08     6191.74    335.18 o
  15   0   2        7.48       48.99     87.16 o
  16   0   2      673.41      669.73    153.05 o
 -17   1   2       37.43      -54.83     54.83 o
 -16   1   2      212.87      158.26     80.07 o
 -15   1   2      896.96      937.96    116.13 o
 -14   1   2       38.95       44.31     48.57 o
 -13   1   2      249.14      293.38     65.53 o
 -12   1   2      236.42      293.50     62.86 o
 -11   1   2       49.84       24.44     38.82 o
 -10   1   2      680.78      590.83     77.26 o
  -9   1   2      620.74      529.88     49.13 o
  -8   1   2    11173.99    11275.28    185.01 o
  -7   1   2     1400.73     1436.83     70.94 o
  -6   1   2     3444.19     3341.55     84.66 o
  -5   1   2      289.92      338.77     31.80 o
  -4   1   2    14944.44    16470.16    190.62 o
  -3   1   2     6189.00     5604.28     75.11 o
  -2   1   2    14727.53    14309.60    133.92 o
   0   1   2     1785.19     1585.92     38.22 o
   1   1   2      253.14      214.30     16.58 o
   2   1   2    10732.09    11339.47    108.67 o
   3   1   2      573.11      645.15     38.12 o
   4   1   2     6601.65     6549.95     91.50 o
   5   1   2        1.68        3.87     16.15 o
   6   1   2     1372.67     1270.34     48.86 o
   7   1   2      764.88      787.33     43.14 o
   8   1   2     2674.67     2622.83     96.10 o
   9   1   2      548.80      532.54     59.39 o
  10   1   2      489.55      518.05     66.06 o
  11   1   2       94.91       99.05     41.01 o
  12   1   2      597.80      601.43     70.73 o
  13   1   2        8.21       30.04     51.10 o
  14   1   2        0.82      -25.06     79.19 o
  15   1   2       17.49       18.37     64.21 o
  16   1   2       17.87       -7.77     74.07 o
 -17   2   2      422.92      418.39     94.77 o
 -16   2   2      186.49      241.06     77.82 o
 -15   2   2      314.71      262.78     75.09 o
 -14   2   2      854.20      893.80    110.89 o
 -13   2   2       42.62       86.38     49.94 o
 -12   2   2     2871.03     2665.18    226.17 o
 -11   2   2      361.26      307.36     63.93 o
 -10   2   2     2009.24     1807.09     81.90 o
  -9   2   2     3022.57     3303.11     81.30 o
  -8   2   2     8027.27     8441.88    141.14 o
  -7   2   2     7307.58     6994.19    112.67 o
  -6   2   2      995.05     1091.54     43.57 o
  -5   2   2     8286.48     8442.67    114.37 o
  -4   2   2    45065.89    47988.82    383.59 o
  -3   2   2    58561.74    63839.69    479.20 o
  -2   2   2     4846.54     4887.57     76.20 o
  -1   2   2     4966.27     5318.75     89.51 o
   0   2   2    26009.63    28454.00    233.48 o
   1   2   2      245.38      257.30     18.93 o
   2   2   2    24575.67    25749.15    182.17 o
   3   2   2     3129.02     3021.67     51.41 o
   4   2   2     8205.15     8482.61    171.16 o
   5   2   2    11403.02    11596.73    140.97 o
   6   2   2      496.35      473.44     37.41 o
   7   2   2     2335.91     2212.97     68.43 o
   8   2   2      122.78      197.62     41.03 o
   9   2   2     2041.70     1800.05     94.45 o
  10   2   2      731.85      781.05     72.67 o
  11   2   2     1255.34     1286.45     91.38 o
  12   2   2      848.36      939.44    113.08 o
  13   2   2        6.65       -4.64     57.33 o
  14   2   2      186.38      161.83     62.00 o
  15   2   2      276.93      336.89     80.99 o
 -17   3   2       73.96      116.85     71.68 o
 -16   3   2     1048.99      981.78    125.84 o
 -15   3   2     1790.70     1761.71    188.13 o
 -14   3   2      187.44      246.57     70.03 o
 -13   3   2     2179.90     2052.36    143.63 o
 -12   3   2      129.54      119.90     49.88 o
 -11   3   2     3309.66     3251.17    114.68 o
 -10   3   2       80.50       77.64     30.41 o
  -9   3   2     6082.93     5855.05    114.01 o
  -8   3   2    12658.66    12286.44    357.90 o
  -7   3   2      509.20      512.18     37.35 o
  -6   3   2    12235.93    12785.92    160.88 o
  -5   3   2       25.77       49.01     18.30 o
  -4   3   2      539.41      446.94     37.03 o
  -3   3   2     1129.58      995.76     38.73 o
  -2   3   2      735.04      620.97     36.83 o
  -1   3   2    42295.76    45211.08    425.06 o
   0   3   2      757.56      777.25     22.94 o
   1   3   2    14023.99    14002.72    124.01 o
   2   3   2      358.19      310.22     20.45 o
   3   3   2    20901.45    23619.61    183.26 o
   4   3   2     8675.35     8585.67     94.89 o
   5   3   2     8461.34     8263.30    119.96 o
   6   3   2     1428.81     1373.68     56.44 o
   7   3   2      520.83      434.26     40.94 o
   8   3   2     3396.61     3288.76     90.81 o
   9   3   2        4.32       48.86     34.47 o
  10   3   2     2002.42     2061.74    123.04 o
  11   3   2     2010.37     1932.03    114.07 o
  12   3   2      200.84      175.63     55.75 o
  13   3   2     1418.13     1315.72    112.21 o
  14   3   2        6.04       18.85     49.74 o
  15   3   2      821.10      798.57    116.63 o
 -17   4   2       17.69       12.61     85.61 o
 -16   4   2      167.74      212.36    122.70 o
 -15   4   2       33.85       80.95     56.41 o
 -14   4   2      301.27      360.08     79.51 o
 -13   4   2       37.92       32.17     46.42 o
 -12   4   2       69.60       65.71     41.43 o
 -11   4   2      263.57      310.35     49.18 o
 -10   4   2       87.05       35.08     27.40 o
  -9   4   2      825.50      919.92     70.22 o
  -8   4   2     2873.95     2901.35     99.60 o
  -7   4   2      559.21      635.36     74.47 o
  -6   4   2      131.07      190.71     28.14 o
  -5   4   2     1660.91     1593.85    104.70 o
  -4   4   2     5674.44     5828.11     98.08 o
  -3   4   2       36.37       88.71     19.59 o
  -2   4   2     3502.90     3870.37     71.90 o
  -1   4   2     2147.20     2147.42     51.32 o
   0   4   2     7151.43     6956.59     78.58 o
   1   4   2       55.43       90.29     16.50 o
   2   4   2     2918.25     2908.71     52.13 o
   3   4   2    26808.66    29161.17    221.77 o
   4   4   2       19.20       15.12     15.97 o
   5   4   2      633.61      758.81     35.98 o
   6   4   2       60.93       94.69     26.73 o
   7   4   2     2821.22     2849.02     97.77 o
   8   4   2     1978.39     2043.62     95.43 o
   9   4   2      874.64     1020.85     82.76 o
  10   4   2     1166.93     1147.57     91.46 o
  11   4   2       77.34       96.95     43.20 o
  12   4   2       75.61       98.80     49.05 o
  13   4   2      228.04      243.05     82.32 o
  14   4   2       20.45        7.05     47.29 o
  15   4   2        5.34      -11.16    124.33 o
 -17   5   2      258.74      324.75     93.50 o
 -16   5   2     1251.18     1240.88    139.32 o
 -15   5   2      153.75      255.72     74.45 o
 -14   5   2      242.88      237.36     63.40 o
 -13   5   2     2269.25     1989.59    143.93 o
 -12   5   2       40.30       60.79     51.35 o
 -11   5   2     7725.65     7095.06    179.57 o
 -10   5   2     2116.16     2243.33     98.59 o
  -9   5   2     4806.19     4725.08    134.10 o
  -8   5   2     7480.82     7371.80    134.65 o
  -7   5   2       85.31      122.60     27.87 o
  -6   5   2    18662.66    18570.46    219.46 o
  -5   5   2     3494.47     3744.87    119.95 o
  -4   5   2    24083.75    24914.18    336.73 o
  -3   5   2    10028.38    10352.87    140.00 o
  -2   5   2     9025.68     9304.26    126.76 o
  -1   5   2     3098.82     2847.08     70.74 o
   0   5   2     1483.90     1370.78     45.07 o
   1   5   2    29018.06    30207.96    294.82 o
   2   5   2    12940.81    13925.12    173.44 o
   3   5   2     6232.35     5807.04    119.64 o
   5   5   2     1891.55     1601.99     55.46 o
   6   5   2     5779.20     5917.09    112.12 o
   7   5   2      766.03      928.65     73.51 o
   8   5   2     4156.96     4051.76    166.87 o
   9   5   2     1973.94     1868.96     84.72 o
  10   5   2      837.45      652.03     75.47 o
  11   5   2     2681.39     2483.48    123.43 o
  12   5   2      395.58      349.12     70.77 o
  13   5   2      645.98      610.46     88.88 o
  14   5   2       44.18       12.95     77.44 o
  15   5   2      601.72      478.29    125.06 o
 -16   6   2        0.46      -70.30     70.30 o
 -15   6   2      111.91      117.87     61.84 o
 -14   6   2      531.18      658.67    124.24 o
 -13   6   2      260.70      226.32     58.45 o
 -12   6   2     2460.54     2268.56    111.87 o
 -11   6   2     4516.35     4368.88    153.63 o
 -10   6   2      206.23      215.10     44.72 o
  -9   6   2      526.63      580.05     62.63 o
  -8   6   2      206.62      144.17     34.02 o
  -7   6   2     1277.20     1210.46     60.53 o
  -6   6   2      684.88      678.95     74.83 o
  -5   6   2     6060.14     6283.65    118.26 o
  -4   6   2     4672.88     4507.48     96.37 o
  -3   6   2    11670.46    11316.35    232.51 o
  -2   6   2     5833.26     5931.71    106.58 o
  -1   6   2     1082.61     1111.94     45.36 o
   0   6   2     2204.91     2196.39     61.38 o
   1   6   2     4542.49     4118.08    108.64 o
   2   6   2      183.34      109.01     21.03 o
   3   6   2     3525.76     3576.62     74.19 o
   4   6   2     5166.63     4949.63     90.64 o
   5   6   2     4163.08     4258.30     87.01 o
   6   6   2      789.23      856.01     56.80 o
   7   6   2     2835.07     2470.89     88.37 o
   8   6   2      412.90      470.70     53.60 o
   9   6   2     2420.99     2316.65    107.48 o
  10   6   2     1532.83     1531.22    123.28 o
  11   6   2     1441.23     1377.01    105.21 o
  12   6   2     1628.58     1572.71    161.81 o
  13   6   2       32.73      -32.90     70.05 o
  14   6   2      348.85      290.46    109.93 o
  15   6   2      146.83      180.21    136.28 o
 -16   7   2       71.43      172.41     50.90 o
 -15   7   2       83.87      128.10     44.71 o
 -14   7   2      528.31      575.17     88.77 o
 -13   7   2      521.01      669.56    159.50 o
 -12   7   2      283.47      277.29     49.32 o
 -11   7   2     2828.54     2705.18    116.51 o
 -10   7   2      432.19      418.14     57.02 o
  -9   7   2      160.93      183.15     41.08 o
  -8   7   2      341.88      381.91     43.76 o
  -7   7   2     1396.71     1379.82     65.17 o
  -6   7   2     3804.19     3647.42     96.83 o
  -5   7   2       18.69       13.21     21.15 o
  -4   7   2     2974.08     2908.91    103.13 o
  -3   7   2     4086.91     4289.26     97.00 o
  -2   7   2       33.81       71.48     20.18 o
  -1   7   2     3623.15     3383.06    135.21 o
   0   7   2     4091.78     4869.68     98.44 o
   1   7   2    14434.45    15787.65    196.23 o
   2   7   2     1819.05     2008.94     98.92 o
   3   7   2       49.92       44.93     24.76 o
   4   7   2      948.10      953.64     53.34 o
   5   7   2       39.99       -0.15     22.18 o
   6   7   2     1891.26     1858.18     75.03 o
   7   7   2        0.97      -41.10     44.98 o
   8   7   2     2224.62     2160.24     88.89 o
   9   7   2     1066.54     1030.15     74.74 o
  10   7   2       50.38      -42.02     57.35 o
  11   7   2      493.36      500.08    104.66 o
  12   7   2      183.75      177.90     95.70 o
  13   7   2      784.07      970.27    236.94 o
  14   7   2        0.87      -65.81     65.81 o
 -15   8   2      500.44      605.16    161.46 o
 -14   8   2     2194.89     1839.08    149.86 o
 -13   8   2      293.06      276.28     67.06 o
 -12   8   2     5013.46     5259.95    171.55 o
 -11   8   2     3268.15     3227.36    128.85 o
 -10   8   2      959.65      999.30     83.65 o
  -9   8   2     1606.92     1493.47     93.08 o
  -8   8   2     1858.81     1622.23     75.95 o
  -7   8   2     3564.66     3474.19    120.75 o
  -6   8   2       17.72      -21.41     21.41 o
  -5   8   2    18093.57    18051.28    237.31 o
  -4   8   2     8992.22     8908.51    154.80 o
  -3   8   2     2807.30     2521.49     98.18 o
  -2   8   2    11682.51    11675.20    285.57 o
  -1   8   2     1143.15     1000.61     51.95 o
   0   8   2     5725.04     5383.24    110.16 o
   1   8   2        4.40        0.86     18.53 o
   2   8   2     4590.43     4129.76     94.46 o
   3   8   2     9162.31     9212.33    135.03 o
   4   8   2     2664.49     2749.87     80.60 o
   5   8   2     3666.71     3845.52     91.89 o
   6   8   2     1687.52     1762.37    105.13 o
   7   8   2     3736.31     3638.23    127.63 o
   8   8   2      481.35      450.00     71.12 o
   9   8   2     6984.73     6397.98    195.47 o
  10   8   2     2796.05     2919.01    178.39 o
  11   8   2      571.39      588.13    133.51 o
  12   8   2     1009.33     1195.95    159.11 o
  13   8   2        6.20        4.82    152.82 o
  14   8   2     1262.79     1051.56    195.95 o
 -15   9   2      196.55      273.84     86.34 o
 -14   9   2      209.94      391.02     96.66 o
 -13   9   2       47.12       75.59     50.14 o
 -12   9   2      368.44      572.04    101.01 o
 -11   9   2       11.86       17.33     32.14 o
 -10   9   2      126.18      150.44     39.74 o
  -9   9   2      554.87      702.34     73.09 o
  -8   9   2      208.95      278.14     68.57 o
  -7   9   2        9.57      -15.78     21.42 o
  -6   9   2      507.63      507.97     50.94 o
  -5   9   2     1119.13     1192.66     67.63 o
  -4   9   2       14.73       15.86     21.62 o
  -3   9   2      500.60      520.53     58.67 o
  -2   9   2       82.48       45.43     31.47 o
  -1   9   2      863.66      951.41     68.77 o
   0   9   2     2337.98     2292.91    100.28 o
   1   9   2     2649.40     2951.25    127.91 o
   2   9   2     2153.27     2328.23     86.14 o
   3   9   2     2189.73     2067.51     91.01 o
   4   9   2      913.87      873.62     62.90 o
   5   9   2       64.75       44.88     25.83 o
   6   9   2       54.16       99.03     39.02 o
   7   9   2      171.08      153.32     47.43 o
   8   9   2      307.81      373.69     63.82 o
   9   9   2      888.52     1088.69    100.52 o
  10   9   2       18.32       54.02     72.78 o
  11   9   2      906.03     1030.59    140.74 o
  12   9   2        2.24      -30.28     68.21 o
  13   9   2        0.55      -30.44     69.46 o
 -14  10   2      979.00      819.15    157.14 o
 -13  10   2      122.86      137.05     85.11 o
 -12  10   2      544.76      528.49     69.94 o
 -11  10   2       15.21       12.42     33.84 o
 -10  10   2      326.40      286.71     52.59 o
  -9  10   2     3235.21     3089.93    125.26 o
  -8  10   2     3090.71     2823.60    116.85 o
  -7  10   2       15.12       69.33     37.73 o
  -6  10   2      314.54      340.40     47.47 o
  -5  10   2     2913.03     3018.19     99.24 o
  -4  10   2     1020.71     1087.44     68.11 o
  -3  10   2     1229.79     1262.62     84.18 o
  -2  10   2     3811.19     3765.98    104.92 o
  -1  10   2      429.04      389.64     43.57 o
   0  10   2     8078.62     7337.93    145.46 o
   1  10   2      557.92      637.61     82.17 o
   2  10   2     3145.59     3013.71     94.10 o
   3  10   2     1129.50     1137.54     85.53 o
   4  10   2      998.09     1039.56     87.34 o
   5  10   2     2174.55     2335.19    112.44 o
   6  10   2      222.11      129.98    129.33 o
   7  10   2     3211.58     3159.34    166.22 o
   8  10   2       63.16       25.04     47.62 o
   9  10   2     1403.79     1321.46    130.13 o
  10  10   2      260.12      328.38     70.25 o
  11  10   2        1.73      131.97     60.26 o
  12  10   2      601.07      683.82    135.78 o
  13  10   2       91.34      142.60     76.80 o
 -13  11   2      543.73      771.07    144.96 o
 -12  11   2        1.50       28.18     42.24 o
 -11  11   2     1255.63     1260.08    159.67 o
 -10  11   2      551.67      658.74     81.59 o
  -9  11   2      381.73      432.44     60.43 o
  -8  11   2     1963.86     1762.02    105.29 o
  -7  11   2        0.88      -20.72     28.66 o
  -6  11   2    13856.29    14339.71    273.20 o
  -5  11   2      847.63      907.95     68.46 o
  -4  11   2      570.03      502.36     54.37 o
  -3  11   2     2241.86     2293.06     91.37 o
  -2  11   2     1168.04     1224.09     70.97 o
  -1  11   2     3022.83     3052.66     98.45 o
   0  11   2      459.27      415.51     46.49 o
   1  11   2     7242.44     7037.75    149.04 o
   2  11   2       78.55       70.63     42.37 o
   3  11   2     2113.23     2004.74    127.65 o
   4  11   2     1797.28     2023.58    127.36 o
   5  11   2      193.14      227.26     63.58 o
   6  11   2     3032.58     3021.81    164.34 o
   7  11   2      118.19      111.08     79.75 o
   8  11   2     3992.80     4120.39    198.01 o
   9  11   2      204.03      310.49     73.19 o
  10  11   2      266.62      216.76     91.61 o
  11  11   2       74.25       44.44     56.99 o
  12  11   2       67.46      150.96     56.26 o
 -13  12   2       51.09      122.11     58.80 o
 -12  12   2       26.45      -40.57     40.57 o
 -11  12   2      210.54      197.59     51.64 o
 -10  12   2      199.64      342.63    198.86 o
  -9  12   2       88.74      118.48     43.18 o
  -8  12   2       64.47       48.75     34.97 o
  -7  12   2        8.31        0.50     27.03 o
  -6  12   2       38.77       16.27     25.52 o
  -5  12   2       95.16      151.59     38.20 o
  -4  12   2      821.93      814.62     68.02 o
  -3  12   2      158.36      162.38     58.47 o
  -2  12   2      241.87      275.41     42.39 o
  -1  12   2       12.47       23.00     29.05 o
   0  12   2        0.04       34.20     49.17 o
   1  12   2     1083.98      851.14     84.05 o
   2  12   2      600.46      564.10     71.30 o
   3  12   2        4.70      -18.68     30.29 o
   4  12   2      255.12      214.45     53.42 o
   5  12   2        4.63       95.10     45.82 o
   6  12   2      110.86       86.34     65.16 o
   7  12   2        6.91       26.97     44.96 o
   8  12   2      124.44      251.79     85.84 o
   9  12   2        0.06       16.14     77.25 o
  10  12   2      102.29      210.05     60.47 o
  11  12   2       21.05       27.54     52.62 o
 -12  13   2      317.20      398.63     77.68 o
 -11  13   2     1388.44     1502.78    188.90 o
 -10  13   2      178.29      223.23     61.91 o
  -9  13   2     1080.41     1053.08    122.88 o
  -8  13   2     2722.19     3114.54    172.61 o
  -7  13   2       38.92       53.82     34.59 o
  -6  13   2     3942.62     3879.03    136.35 o
  -5  13   2       27.82       90.46     28.69 o
  -4  13   2     1704.67     1672.17     88.63 o
  -3  13   2     1391.95     1369.55     84.15 o
  -2  13   2     2589.01     2304.62    130.73 o
  -1  13   2     2202.37     2077.45    117.14 o
   0  13   2     1536.61     1515.73    110.46 o
   1  13   2     3335.10     3424.15    144.99 o
   2  13   2      120.35      125.88     48.53 o
   3  13   2     1191.00     1095.43     99.51 o
   4  13   2      181.90      228.15     54.89 o
   5  13   2      363.18      509.99    118.74 o
   6  13   2     2311.42     2402.41    163.22 o
   7  13   2       56.36       74.82     54.32 o
   8  13   2      533.17      564.97     92.44 o
   9  13   2      267.48      294.87     72.73 o
  10  13   2      366.79      596.61     95.07 o
 -11  14   2        4.31      168.68     96.97 o
 -10  14   2      370.32      433.29     97.75 o
  -9  14   2     1041.19     1356.56    139.27 o
  -8  14   2       40.20      105.35     89.75 o
  -7  14   2      403.09      502.42    157.82 o
  -6  14   2       17.07       63.48     39.47 o
  -5  14   2     1260.87     1473.55     93.46 o
  -4  14   2        0.53        9.74     47.56 o
  -3  14   2      292.04      278.94     67.16 o
  -2  14   2     1693.88     1836.91    122.99 o
  -1  14   2     1523.31     1277.17    108.29 o
   0  14   2     3319.04     3379.30    169.57 o
   1  14   2      293.82      385.47     69.16 o
   2  14   2     1980.67     1967.02    129.12 o
   3  14   2      339.31      337.72     65.78 o
   4  14   2      349.44      449.42     82.13 o
   5  14   2      388.45      339.32     76.57 o
   6  14   2       35.46       81.10     47.36 o
   7  14   2      897.63     1067.14    129.66 o
   8  14   2       14.91       88.79     47.71 o
   9  14   2      234.26      268.80    136.83 o
  -9  15   2      366.76      516.63     89.91 o
  -8  15   2      438.88      651.54    118.70 o
  -7  15   2        0.22       29.06     40.19 o
  -6  15   2       25.69       98.82     67.26 o
  -5  15   2      106.90      124.77     99.89 o
  -4  15   2      354.64      318.62    126.92 o
  -3  15   2       97.01      264.94     65.32 o
  -2  15   2      257.61      251.57    104.23 o
  -1  15   2      965.81      898.88     98.22 o
   0  15   2      114.76       15.24     54.38 o
   1  15   2      173.79      157.09     57.67 o
   2  15   2     1301.65     1167.86    111.55 o
   3  15   2      121.66      103.67     44.36 o
   4  15   2      238.58      342.32    169.27 o
   5  15   2      210.80      207.09     70.16 o
   6  15   2       89.09       91.58     50.87 o
   7  15   2       41.32      109.89     87.93 o
  -7  16   2      835.36     1016.73    192.95 o
  -6  16   2       29.80      152.23     85.52 o
  -5  16   2     1074.12     1183.60    168.52 o
  -4  16   2       33.46       37.05     91.46 o
  -3  16   2     1129.15     1103.35    171.75 o
  -2  16   2      780.30     1097.93    169.44 o
  -1  16   2      133.48      176.78     82.82 o
   0  16   2      859.67     1020.83    110.14 o
   1  16   2        1.68       85.10     52.26 o
   2  16   2     1507.44     1753.51    135.30 o
   3  16   2      794.03      910.45    145.08 o
   4  16   2      370.53      443.14    103.79 o
   5  16   2     1712.57     1963.31    172.89 o
   6  16   2       74.10       60.96     57.30 o
  -4  17   2      128.23      185.92    108.87 o
  -3  17   2       36.64       21.95    100.77 o
  -2  17   2      220.46      278.53    125.62 o
  -1  17   2       24.64      -25.70     95.02 o
   0  17   2        5.06      114.66    102.98 o
   1  17   2       11.40      -37.81    103.00 o
   2  17   2       36.90      106.80     56.60 o
   3  17   2      217.98      431.80     91.52 o
 -18   1   3      428.16      524.18    105.31 o
 -17   1   3      207.67      172.24     99.25 o
 -16   1   3      428.31      506.61     98.12 o
 -15   1   3     1341.89     1219.59    134.82 o
 -14   1   3      527.05      453.86    122.88 o
 -13   1   3      894.03      895.46    106.84 o
 -12   1   3      135.32      110.24     57.71 o
 -11   1   3     5497.89     5483.36    190.22 o
 -10   1   3      651.21      622.07     76.32 o
  -9   1   3     8127.95     7529.40    445.56 o
  -8   1   3    14650.95    14541.90    217.65 o
  -7   1   3      156.86      152.76     29.42 o
  -6   1   3     8587.31     8555.88    175.28 o
  -5   1   3      252.91      319.46     31.38 o
  -3   1   3    70651.55    73912.69    543.98 o
  -2   1   3    18752.29    20750.22    310.80 o
  -1   1   3     2370.02     2298.59     42.01 o
   0   1   3      666.05      656.81     29.64 o
   1   1   3    16994.58    19350.04    171.25 o
   2   1   3      919.25      879.47     25.50 o
   3   1   3    14762.36    14637.80    124.59 o
   4   1   3     6692.03     6926.64     96.97 o
   5   1   3     1014.04     1153.79     47.05 o
   6   1   3    14116.54    13713.24    161.89 o
   7   1   3       26.01       -4.14     34.12 o
   8   1   3     4414.07     4356.59    121.56 o
   9   1   3       95.70       92.05     42.33 o
  10   1   3     2033.41     2047.61     98.44 o
  11   1   3     2103.87     2139.47    107.15 o
  12   1   3      226.02      230.93     57.82 o
  13   1   3     2055.53     1910.63    116.37 o
  14   1   3      344.04      207.18     75.65 o
  15   1   3     1438.99     1394.22    143.17 o
 -17   2   3      707.10      666.34    114.74 o
 -16   2   3      722.88      742.93    113.96 o
 -15   2   3       87.40      225.61     72.95 o
 -14   2   3     1021.16      927.95    113.13 o
 -13   2   3      847.63      646.02    183.04 o
 -12   2   3      815.47      660.25     88.67 o
 -11   2   3      359.14      316.48     46.57 o
 -10   2   3      299.03      335.98     40.26 o
  -9   2   3     4922.20     4549.66     99.19 o
  -8   2   3      383.82      396.31     35.91 o
  -7   2   3     3078.16     3236.80     76.95 o
  -6   2   3     1423.82     1402.26     49.05 o
  -5   2   3    32540.14    34610.32    306.15 o
  -4   2   3    56016.05    59324.00    462.89 o
  -3   2   3      732.15      626.01     29.76 o
  -2   2   3    30247.13    29339.87    289.85 o
  -1   2   3      518.33      618.52     33.36 o
   0   2   3    18754.02    20967.08    226.03 o
   1   2   3     2464.27     2421.00     41.10 o
   2   2   3     8843.49     9039.86     88.85 o
   3   2   3     3908.52     4099.01     75.29 o
   4   2   3     3866.38     3482.93     70.55 o
   5   2   3    10934.73    10033.92    144.39 o
   6   2   3     1354.60     1307.48     63.36 o
   7   2   3     3758.28     3772.56     89.98 o
   8   2   3      438.86      425.35     51.68 o
   9   2   3     3734.48     3465.51    171.61 o
  10   2   3       34.42       57.77     38.40 o
  11   2   3      358.73      327.97     58.57 o
  12   2   3      731.76      685.30     87.56 o
  13   2   3        0.21       58.04     46.75 o
  14   2   3       46.72       52.84    113.22 o
  15   2   3      181.01      296.34    103.97 o
 -17   3   3       39.52       67.61     81.21 o
 -16   3   3       27.65      -44.78     49.68 o
 -15   3   3        9.33      -21.95     53.58 o
 -14   3   3       14.70       73.59     79.89 o
 -13   3   3      146.96      113.62     49.64 o
 -12   3   3      160.12      226.23     56.26 o
 -11   3   3     1151.34     1243.54     80.55 o
 -10   3   3       48.21       30.26     22.00 o
  -9   3   3     1549.71     1493.02     78.74 o
  -8   3   3      884.01      875.99     55.74 o
  -6   3   3    14105.22    14724.38    196.02 o
  -5   3   3     2102.31     1873.82     56.28 o
  -4   3   3     6335.30     6764.66    107.06 o
  -3   3   3     2651.33     2551.95     57.59 o
  -2   3   3    11669.10    11905.60    130.55 o
  -1   3   3     2137.99     1988.86     40.54 o
   0   3   3     2353.18     2191.74     50.76 o
   1   3   3      529.45      504.46     22.67 o
   2   3   3    14642.30    14701.40    127.75 o
   3   3   3     9636.85    10329.48    105.60 o
   4   3   3      604.69      688.45     51.53 o
   5   3   3       31.11       47.81     22.00 o
   6   3   3     1487.39     1595.54     60.62 o
   7   3   3        2.09       11.87     24.16 o
   8   3   3     1972.63     1994.42     88.25 o
   9   3   3     1344.64     1381.90     85.97 o
  10   3   3       88.53       56.35     42.54 o
  11   3   3      630.77      664.26     75.22 o
  12   3   3      524.17      617.23    112.63 o
  13   3   3       18.72       37.21     46.36 o
  14   3   3       25.24      -16.11     59.26 o
  15   3   3      107.27       64.42    187.36 o
 -17   4   3     1311.40     1356.08    170.00 o
 -16   4   3       76.41      123.23     68.93 o
 -15   4   3     1260.65     1294.41    133.40 o
 -14   4   3     2690.11     2914.37    309.69 o
 -13   4   3        1.51       21.28     81.66 o
 -12   4   3     2763.98     2736.56    112.50 o
 -11   4   3       91.53      137.14     35.73 o
 -10   4   3     5735.06     5764.43    239.98 o
  -9   4   3     1938.18     1922.52     71.26 o
  -8   4   3     5080.26     5359.73    149.07 o
  -7   4   3     3604.12     3519.68     86.13 o
  -6   4   3     1405.79     1379.45     79.60 o
  -5   4   3    14678.02    14274.56    175.03 o
  -4   4   3      497.46      484.99     33.78 o
  -3   4   3    16300.88    17176.95    184.52 o
  -2   4   3    12739.85    12718.76    184.01 o
  -1   4   3     2513.83     2470.00     52.86 o
   0   4   3     7189.93     6935.76     98.43 o
   1   4   3     1492.52     1562.52     38.31 o
   2   4   3    24014.99    25116.24    194.71 o
   3   4   3     3388.58     3621.14     61.86 o
   4   4   3    17219.82    17718.11    162.82 o
   6   4   3     2742.05     2626.45     76.64 o
   7   4   3     1961.76     1962.41     72.00 o
   8   4   3      288.67      312.43     42.11 o
   9   4   3     4213.61     3823.85    218.93 o
  10   4   3     2720.75     2709.90    112.49 o
  11   4   3     1351.81     1267.55    101.49 o
  12   4   3     1335.08     1288.88    110.08 o
  13   4   3      157.53      215.32    216.17 o
  14   4   3      746.52      841.18    141.08 o
  15   4   3        5.29      -27.38     76.59 o
 -17   5   3       44.96      200.75     58.67 o
 -16   5   3      214.40      472.33    141.05 o
 -15   5   3      220.65      301.90     68.22 o
 -14   5   3       50.83       79.53     44.84 o
 -13   5   3      402.29      329.16     72.25 o
 -12   5   3      206.61      240.67     70.35 o
 -11   5   3     1059.67      910.23     78.04 o
 -10   5   3      303.85      264.04     46.52 o
  -9   5   3     1109.83     1033.76     60.45 o
  -8   5   3     5078.81     4847.80    110.22 o
  -7   5   3      188.50      162.86     29.38 o
  -6   5   3     1462.24     1335.86     56.09 o
  -5   5   3       48.73       29.05     19.54 o
  -4   5   3     3881.90     3793.08     98.27 o
  -3   5   3     3257.43     3376.41    117.60 o
  -2   5   3     2141.05     2006.89     56.04 o
  -1   5   3     5659.35     5871.41     92.40 o
   0   5   3      381.00      408.13     23.32 o
   1   5   3     1242.69     1258.25     39.43 o
   2   5   3     1738.17     1786.01     45.19 o
   4   5   3     2777.37     2975.10     98.45 o
   5   5   3      332.85      341.05     29.26 o
   6   5   3      262.44      265.95     36.07 o
   7   5   3        4.29       -4.28     25.79 o
   8   5   3      443.07      433.85     47.37 o
   9   5   3       20.68       25.41     35.83 o
  10   5   3      451.22      432.58     92.81 o
  11   5   3      229.06      210.98     73.06 o
  12   5   3       94.56       94.39     74.43 o
  13   5   3      165.81      153.32     92.10 o
  14   5   3        0.33      -42.57    109.56 o
 -17   6   3      101.70      266.32    179.04 o
 -16   6   3       12.05        9.19     86.25 o
 -15   6   3      734.43      763.22    107.90 o
 -14   6   3      571.86      627.62     92.79 o
 -13   6   3       10.17      -33.69     33.69 o
 -12   6   3      887.42      903.50     81.89 o
 -11   6   3      163.16      225.03     44.38 o
 -10   6   3     1127.39     1085.20     81.44 o
  -9   6   3       46.63       76.24     29.71 o
  -8   6   3     5766.59     5645.64    123.97 o
  -7   6   3     4401.89     4338.49    104.28 o
  -6   6   3      255.55      225.34     33.02 o
  -5   6   3     9340.34     9457.40    149.59 o
  -4   6   3     4012.19     4014.12     91.55 o
  -2   6   3     1325.52     1463.64     80.24 o
  -1   6   3     5192.90     5319.27     95.57 o
   0   6   3    18769.84    20720.37    220.53 o
   1   6   3      916.54     1130.63     48.78 o
   2   6   3     2870.18     2488.99     56.13 o
   3   6   3    10215.44    10596.40    122.96 o
   4   6   3     3261.90     3343.14     70.06 o
   5   6   3      911.73      877.85     43.02 o
   6   6   3     4369.64     4297.12    100.63 o
   7   6   3     5699.53     5283.85    127.62 o
   8   6   3      652.50      624.69     88.84 o
   9   6   3     1023.11      926.96     84.02 o
  10   6   3     1711.38     1492.30    338.18 o
  11   6   3      505.51      416.37     99.38 o
  12   6   3      233.90      192.50    120.70 o
  13   6   3      565.16      558.87    236.85 o
  14   6   3      651.56      651.86    144.02 o
 -16   7   3      331.14      519.68    128.38 o
 -15   7   3        0.95      -17.08     51.94 o
 -14   7   3       71.34       76.04     48.88 o
 -13   7   3     2475.90     2408.32    213.17 o
 -12   7   3      193.96      282.24     48.83 o
 -11   7   3     5599.16     5474.05    164.11 o
 -10   7   3     1728.34     1705.19     98.98 o
  -9   7   3     2804.18     2622.86     90.75 o
  -8   7   3     1379.62     1360.04     70.46 o
  -7   7   3     1205.57     1206.07     64.94 o
  -6   7   3    12011.40    12185.26    184.57 o
  -5   7   3     4251.73     4293.81    102.65 o
  -4   7   3     8178.78     8116.12    139.70 o
  -3   7   3     1616.90     1564.86     60.99 o
  -2   7   3    22598.71    23442.08    256.61 o
  -1   7   3     2067.62     2005.54     63.17 o
   1   7   3    14160.31    14271.61    207.67 o
   2   7   3     8711.70     9030.38    169.48 o
   3   7   3     7236.38     7150.28    112.28 o
   4   7   3     3971.82     4007.61     86.47 o
   5   7   3     4961.76     4796.84    116.00 o
   6   7   3     3932.68     4194.62    140.76 o
   7   7   3      272.54      325.33     46.89 o
   8   7   3     4213.71     4084.53    222.05 o
   9   7   3     1688.78     1549.28    179.59 o
  10   7   3     1785.14     1938.97    163.09 o
  11   7   3      785.46      937.66    130.61 o
  12   7   3      990.26     1024.63    144.79 o
  13   7   3      662.11      631.21    145.60 o
  14   7   3       30.16      -29.72    130.19 o
 -16   8   3        3.03       75.22     64.07 o
 -15   8   3      147.95      192.90     58.33 o
 -14   8   3      172.11      140.72    121.79 o
 -13   8   3      372.46      436.69     64.36 o
 -12   8   3       72.38      149.44     40.07 o
 -11   8   3      299.56      334.15     53.99 o
 -10   8   3      904.37      838.16     76.65 o
  -9   8   3       29.68       59.82     33.52 o
  -8   8   3      161.89      133.34     36.82 o
  -7   8   3      761.11      746.30     58.04 o
  -6   8   3      417.48      353.90     43.79 o
  -5   8   3      503.46      451.25     47.33 o
  -4   8   3      304.05      276.18     37.52 o
  -3   8   3     1066.14     1075.10     55.91 o
  -2   8   3       69.28       51.38     26.28 o
  -1   8   3      328.74      403.22     37.57 o
   0   8   3      960.95      945.39     50.39 o
   1   8   3      218.38      206.17     31.40 o
   2   8   3       57.02       43.55     32.62 o
   3   8   3      346.49      387.48     45.00 o
   4   8   3      279.92      289.69     34.50 o
   5   8   3      206.33      259.94     53.41 o
   6   8   3       41.36       20.73     35.71 o
   7   8   3      551.30      526.78     71.74 o
   8   8   3      466.30      488.78     73.18 o
   9   8   3       88.52      121.00     71.71 o
  10   8   3       40.30       36.47     61.47 o
  11   8   3       66.72       31.06     67.06 o
  12   8   3        9.86       91.60     76.25 o
  13   8   3       66.25      150.38    113.61 o
 -15   9   3      100.70       33.94     53.65 o
 -14   9   3     1609.19     1640.75    144.15 o
 -13   9   3     1236.85     1300.28    105.22 o
 -12   9   3        8.16       21.33     49.11 o
 -11   9   3     2398.05     2385.94    114.21 o
 -10   9   3      188.78      230.84     46.05 o
  -9   9   3      695.20      775.72    102.34 o
  -8   9   3      260.86      308.46     46.49 o
  -7   9   3      753.28      678.27     59.45 o
  -6   9   3     6632.69     6485.18    142.76 o
  -5   9   3       70.03       81.91     27.67 o
  -4   9   3    10574.35    10919.07    181.13 o
  -3   9   3     3271.47     3056.70     91.44 o
  -2   9   3     4612.28     4358.63    107.11 o
  -1   9   3     9817.83     9700.46    161.01 o
   0   9   3     2742.82     2659.34     82.54 o
   1   9   3    12014.42    11683.28    168.47 o
   2   9   3      174.59      187.43     29.36 o
   3   9   3     3799.60     3699.84    196.05 o
   4   9   3     1372.38     1337.27     76.28 o
   5   9   3     1451.76     1367.65     95.07 o
   6   9   3     5196.99     5038.71    164.34 o
   7   9   3        2.55      -29.72     29.72 o
   8   9   3     4272.07     4216.69    159.83 o
   9   9   3       14.45      -30.15    101.78 o
  10   9   3      289.27      161.10     72.43 o
  11   9   3      406.72      460.93    114.38 o
  12   9   3      272.96      355.67    163.05 o
  13   9   3      957.45      900.48    170.23 o
 -15  10   3      549.47      431.52    108.34 o
 -14  10   3      381.51      487.16     88.15 o
 -13  10   3       16.49       69.78     39.17 o
 -12  10   3      830.13      833.47     86.59 o
 -11  10   3       65.12      138.47     42.13 o
 -10  10   3      196.25      238.78     50.37 o
  -9  10   3      563.50      548.13     85.02 o
  -8  10   3     3291.93     3261.37    110.92 o
  -7  10   3     1247.94     1208.48     75.88 o
  -6  10   3      212.58      214.64     39.92 o
  -5  10   3     1780.41     1730.92     78.88 o
  -4  10   3     1360.46     1409.98     73.13 o
  -3  10   3     2528.27     2314.29     85.01 o
  -2  10   3     1126.16     1140.54     79.84 o
  -1  10   3     2116.79     1919.24     84.60 o
   0  10   3     5889.81     5639.08    135.89 o
   1  10   3      197.21      229.13     34.99 o
   2  10   3     2577.10     2517.83    126.83 o
   3  10   3     1406.30     1549.72     99.22 o
   4  10   3      778.11      820.48     67.94 o
   5  10   3        6.98       25.68     40.50 o
   6  10   3     2596.08     2521.67    124.48 o
   7  10   3      893.95      904.41     93.17 o
   8  10   3       99.78       38.44     76.60 o
   9  10   3     1013.87     1078.46    122.80 o
  10  10   3      178.57      313.74     95.88 o
  11  10   3      208.33      240.85     81.71 o
  12  10   3       42.71       56.89     79.07 o
 -14  11   3      207.90      111.61     65.98 o
 -13  11   3       67.47       51.75     40.51 o
 -12  11   3      287.78      317.76     54.92 o
 -11  11   3      475.31      674.40     96.30 o
 -10  11   3        7.04       34.79     32.46 o
  -9  11   3      830.42      899.73    107.29 o
  -8  11   3        0.92      -13.06     50.82 o
  -7  11   3     1694.41     1729.19    106.97 o
  -6  11   3       57.75       57.58     31.63 o
  -5  11   3     4541.87     4437.27    126.03 o
  -4  11   3     4549.69     4814.11    129.05 o
  -3  11   3      832.14      801.01     89.70 o
  -2  11   3      485.84      532.75     55.06 o
  -1  11   3     3049.83     2983.26     96.76 o
   0  11   3        0.26       45.91     40.38 o
   1  11   3      340.95      358.77     75.91 o
   2  11   3       13.00       38.61     44.45 o
   3  11   3      722.93      805.88     92.07 o
   4  11   3     1098.95     1318.14    105.30 o
   5  11   3       63.94       61.31     44.97 o
   6  11   3      517.66      587.01     91.30 o
   7  11   3      314.64      455.40    191.54 o
   8  11   3       27.04       43.47     49.08 o
   9  11   3      177.97      279.50     73.45 o
  10  11   3       48.34       97.07     62.89 o
  11  11   3      167.92      161.14     69.44 o
 -13  12   3      394.18      373.46    141.33 o
 -12  12   3      851.35      997.84    121.06 o
 -11  12   3        0.90      -33.99     33.99 o
 -10  12   3      477.03      554.22    101.43 o
  -9  12   3     1410.01     1368.10    103.55 o
  -8  12   3     1618.75     1464.32    199.94 o
  -7  12   3     4307.74     4164.25    132.18 o
  -6  12   3      472.53      490.94     55.23 o
  -5  12   3     2649.44     2564.82    101.43 o
  -4  12   3      103.63       72.20     30.43 o
  -3  12   3     2058.19     1999.16    107.35 o
  -2  12   3      243.98      175.03     51.34 o
  -1  12   3     3509.21     3575.86    143.79 o
   0  12   3     5033.32     5153.60    171.25 o
   1  12   3       23.74       12.56     31.18 o
   2  12   3     3098.31     3073.16    168.69 o
   3  12   3        4.63       45.41     28.27 o
   4  12   3      535.93      520.58    193.18 o
   5  12   3     1174.36     1404.14    135.96 o
   6  12   3     1157.41     1259.74    134.10 o
   7  12   3     2146.79     2312.74    173.18 o
   8  12   3       55.89      121.17     50.53 o
   9  12   3     2613.41     2992.72    196.63 o
  10  12   3      274.66      166.50     72.44 o
 -12  13   3       20.18       53.05     87.84 o
 -11  13   3       73.22       46.09     50.29 o
 -10  13   3       13.86       96.17     52.30 o
  -9  13   3       11.82       76.70     38.79 o
  -8  13   3      392.60      450.02     61.14 o
  -7  13   3      123.65      106.61     38.59 o
  -6  13   3      594.76      669.88     66.84 o
  -5  13   3       15.22       25.51     27.35 o
  -4  13   3      182.95      129.17     50.43 o
  -3  13   3        8.68      -54.56     65.20 o
  -2  13   3     1544.09     1672.22    115.50 o
  -1  13   3       47.91       83.08     36.81 o
   0  13   3      428.08      510.76     72.18 o
   1  13   3     1051.54     1074.26    100.14 o
   2  13   3      445.53      458.50     90.12 o
   3  13   3       65.02      144.42     61.29 o
   4  13   3       68.49       73.69     72.62 o
   5  13   3      352.29      451.67     87.38 o
   6  13   3      308.21      402.58    149.01 o
   7  13   3       16.77       -9.74     36.65 o
   8  13   3      326.16      406.44     84.03 o
   9  13   3      298.71      371.45     79.55 o
 -11  14   3      230.11      195.34     66.66 o
 -10  14   3     1042.49     1322.57    141.05 o
  -9  14   3       97.68      162.79     57.95 o
  -8  14   3      294.35      454.22     79.41 o
  -7  14   3      848.21      803.59     75.30 o
  -6  14   3        0.75       18.17     38.37 o
  -5  14   3     1388.74     1446.07    117.71 o
  -4  14   3       54.99       29.11     46.69 o
  -3  14   3      317.78      305.68    106.11 o
  -2  14   3      327.63      353.83     66.79 o
  -1  14   3      182.06      162.33     57.35 o
   0  14   3     2966.36     2904.40    148.49 o
   1  14   3        5.86      -39.23     48.09 o
   2  14   3     2086.63     2218.95    129.99 o
   3  14   3      222.51      279.56     58.41 o
   4  14   3      713.13      747.51    109.43 o
   5  14   3      706.77      813.05    117.46 o
   6  14   3        4.02      100.96     47.75 o
   7  14   3      351.65      534.40     93.06 o
   8  14   3       13.12       -1.81     72.30 o
  -9  15   3      230.16      177.50     91.43 o
  -8  15   3      575.67      602.39    138.87 o
  -7  15   3      118.74       85.25     68.53 o
  -6  15   3      450.22      496.36    111.96 o
  -5  15   3        4.20       24.70     53.70 o
  -4  15   3     1939.74     2058.19    140.79 o
  -3  15   3     1208.15     1244.54    119.78 o
  -2  15   3     1088.42     1123.98    122.55 o
  -1  15   3      253.85      219.53     63.80 o
   0  15   3      243.87      119.83     60.85 o
   1  15   3      382.09      521.94    112.72 o
   2  15   3      467.81      419.27     76.09 o
   3  15   3     1856.92     1690.62    153.93 o
   4  15   3     1002.65     1184.86    372.54 o
   5  15   3      570.71      551.72    169.86 o
   6  15   3     1027.80     1180.23    140.03 o
   7  15   3        4.11        0.70    111.15 o
  -7  16   3       87.94      112.88     80.43 o
  -6  16   3       10.53       53.25     97.85 o
  -5  16   3       24.89      110.89     98.22 o
  -4  16   3      200.39      284.98    120.83 o
  -3  16   3      115.61       44.41     56.59 o
  -2  16   3      151.15      208.28    110.14 o
  -1  16   3       24.78       30.64     47.41 o
   0  16   3      148.75       83.65     53.10 o
   1  16   3       12.75      -28.36     51.20 o
   2  16   3      337.26      385.25     74.26 o
   3  16   3      639.18      716.59    108.59 o
   4  16   3        5.98       13.16     44.87 o
   5  16   3      151.19      460.88    143.78 o
  -4  17   3      963.58      903.89    165.46 o
  -3  17   3      395.19      280.55    123.56 o
  -2  17   3      754.70      767.65    154.66 o
  -1  17   3      429.02      373.15     76.78 o
   0  17   3        8.29       22.62     80.22 o
   1  17   3      354.68      502.65     83.64 o
   2  17   3       14.82       -3.71     41.13 o
 -18   0   4        6.99       26.81     79.43 o
 -17   0   4     1276.91     1576.31    225.58 o
 -16   0   4      877.36      835.33    172.32 o
 -15   0   4      423.10      709.81    148.69 o
 -14   0   4     3213.54     2925.23    231.03 o
 -13   0   4      301.62      225.85     91.61 o
 -12   0   4     9903.21     9904.67    380.81 o
 -11   0   4      178.11      192.31     73.07 o
 -10   0   4     5600.01     5818.20    261.57 o
  -9   0   4     7294.66     7324.98    274.56 o
  -8   0   4     2729.35     2728.56    156.60 o
  -7   0   4     8040.55     7774.05    249.48 o
  -6   0   4      374.46      292.47     57.71 o
  -5   0   4     9799.32     9085.16    238.03 o
  -4   0   4     1036.68     1327.92     82.52 o
  -3   0   4     1192.41     1384.82     73.16 o
  -2   0   4    12096.60    13820.82    252.02 o
  -1   0   4      154.75      246.48     31.17 o
   0   0   4     9664.56    10075.29    175.18 o
   1   0   4    16368.80    16905.50    222.04 o
   2   0   4    23958.76    25333.50    266.30 o
   4   0   4     7233.88     7401.94    155.70 o
   5   0   4    10545.82    10828.66    161.10 o
   6   0   4        2.07      116.06     92.52 o
   7   0   4     7020.12     6833.95    206.79 o
   8   0   4      613.49      707.46     88.89 o
   9   0   4     5771.23     5542.94    258.25 o
  10   0   4       43.25      134.69    103.97 o
  11   0   4     1296.29     1210.02    129.81 o
  12   0   4     5878.52     5568.13    239.02 o
  13   0   4      267.13      184.04     79.46 o
  14   0   4     1389.18     1492.47    161.82 o
  15   0   4       58.01      136.96     84.55 o
 -18   1   4        0.26      -27.85     64.27 o
 -17   1   4       22.86       73.19    140.24 o
 -16   1   4       53.95       64.43     60.36 o
 -15   1   4      750.83      774.44    107.06 o
 -14   1   4      827.02      816.54    106.44 o
 -13   1   4      127.76       34.89     76.93 o
 -12   1   4     1198.02     1114.64    106.73 o
 -11   1   4      522.18      432.76     71.69 o
 -10   1   4      653.86      646.85     76.85 o
  -9   1   4      186.59      271.32     49.19 o
  -8   1   4     3519.27     3450.24    124.87 o
  -7   1   4     2921.86     2596.45     99.90 o
  -6   1   4     3102.65     2964.28     99.77 o
  -5   1   4      428.95      315.36     39.00 o
  -4   1   4    10714.25    10860.90    302.88 o
  -3   1   4     6936.58     6444.83     98.84 o
  -2   1   4       78.37       46.48     13.48 o
  -1   1   4    20143.20    23273.07    225.85 o
   0   1   4       55.46       37.60     12.64 o
   1   1   4      722.28      660.13     28.20 o
   2   1   4     3768.04     4130.40     96.30 o
   3   1   4     1389.42     1372.25     38.92 o
   4   1   4     3314.75     3272.59     55.02 o
   5   1   4     1662.80     1745.93     65.58 o
   6   1   4      946.47      964.34     48.53 o
   7   1   4       39.81       81.64     30.17 o
   8   1   4      189.69      170.30     40.62 o
   9   1   4       49.67       70.12     35.07 o
  10   1   4     2052.77     1910.75     99.86 o
  11   1   4      116.29      113.92     44.17 o
  12   1   4      419.86      376.35     62.95 o
  13   1   4      105.49      118.30     51.50 o
  14   1   4       12.86      -40.15     43.33 o
  15   1   4      345.43      444.25    134.69 o
 -18   2   4       49.61      -50.90     70.98 o
 -17   2   4      997.96     1180.10    145.79 o
 -16   2   4      174.23      186.41     75.22 o
 -15   2   4      531.96      519.35     93.15 o
 -14   2   4      472.95      449.96    116.11 o
 -13   2   4      142.40       72.09     45.64 o
 -12   2   4     1371.03     1456.34    117.75 o
 -11   2   4       47.95       54.63     29.31 o
 -10   2   4     3743.82     3323.71    100.87 o
  -9   2   4     1125.44     1179.12     56.73 o
  -8   2   4     2331.14     2201.73    100.63 o
  -7   2   4     4564.86     4207.94     90.71 o
  -6   2   4     7403.42     8016.39    122.28 o
  -5   2   4    41087.11    44764.00    379.56 o
  -4   2   4     8270.31     8609.52    114.95 o
  -3   2   4     6599.25     6437.23    140.36 o
  -2   2   4     1304.39     1088.69     33.64 o
  -1   2   4     1460.38     1362.55     48.58 o
   0   2   4     3955.78     3765.64     79.20 o
   1   2   4        4.26       12.52     11.98 o
   2   2   4     7136.49     7164.73     91.55 o
   3   2   4     4339.21     4642.62     78.60 o
   4   2   4     3060.03     2629.85     64.70 o
   5   2   4     5917.13     6149.56    104.56 o
   6   2   4     1485.40     1447.42     60.85 o
   7   2   4     3388.66     3243.90    101.37 o
   8   2   4       71.05      143.83     49.35 o
   9   2   4     2179.33     2314.82    147.87 o
  10   2   4      682.93      631.75     70.01 o
  11   2   4     1673.34     1645.58    102.94 o
  12   2   4      383.12      529.75     74.73 o
  13   2   4      130.18      147.22     56.34 o
  14   2   4      383.48      242.12     96.40 o
 -18   3   4      481.91      419.86    120.33 o
 -17   3   4        0.55      -47.06     47.06 o
 -16   3   4     1135.12     1090.59    130.85 o
 -15   3   4     1050.41     1093.95    121.22 o
 -14   3   4      837.64      879.41    159.55 o
 -13   3   4      676.05      577.70     87.21 o
 -12   3   4     1064.13     1149.57     82.08 o
 -11   3   4     7614.28     7184.41    172.67 o
 -10   3   4      657.02      772.49     53.21 o
  -9   3   4     2127.56     2182.22     73.34 o
  -8   3   4    20241.90    20414.03    239.87 o
  -7   3   4    16355.52    16161.17    199.69 o
  -6   3   4     6934.01     7078.24    117.58 o
  -5   3   4    13294.18    14147.51    170.70 o
  -4   3   4    22833.62    22936.68    273.49 o
  -3   3   4     8631.69     8847.72    123.65 o
  -2   3   4     7893.22     8516.29    104.52 o
  -1   3   4    13957.02    14736.03    243.01 o
   0   3   4     1775.99     1708.97     49.41 o
   1   3   4    14556.46    15837.31    142.02 o
   2   3   4      206.59      215.53     19.16 o
   3   3   4    12073.21    12807.26    144.14 o
   4   3   4     5398.03     5072.42    145.19 o
   5   3   4      793.55      807.07     45.87 o
   6   3   4     1863.43     1869.63     81.12 o
   7   3   4       20.40        2.88     25.87 o
   8   3   4     3754.36     3555.29    140.44 o
   9   3   4       32.78       40.05     33.14 o
  10   3   4     1614.30     1582.18     95.72 o
  11   3   4      804.44      819.67     80.16 o
  12   3   4      122.62      102.47     50.45 o
  13   3   4      156.33      144.65     85.01 o
  14   3   4       32.60      106.70    100.06 o
 -17   4   4       40.08      108.60     57.92 o
 -16   4   4        1.25       -8.15     93.57 o
 -15   4   4       13.26       54.15     46.04 o
 -14   4   4        1.30       21.68     41.21 o
 -13   4   4      173.15      209.35     53.87 o
 -12   4   4        3.72       15.15     29.86 o
 -11   4   4      294.13      205.98     45.17 o
 -10   4   4      563.30      559.65     48.54 o
  -9   4   4     1012.46     1040.59     85.67 o
  -8   4   4     3968.55     3878.10     96.07 o
  -7   4   4     2515.00     2635.17     93.31 o
  -6   4   4       67.66       34.57     19.99 o
  -5   4   4       83.10      104.47     29.07 o
  -4   4   4      587.43      629.62     37.39 o
  -3   4   4      689.19      621.66     34.49 o
  -2   4   4     3683.07     4056.82     71.65 o
  -1   4   4     3375.96     3133.42     56.26 o
   0   4   4      141.40      110.88     21.04 o
   1   4   4     2986.67     2795.12     49.25 o
   2   4   4      269.25      261.28     21.32 o
   3   4   4      651.79      730.64     32.47 o
   4   4   4     1123.88     1178.36     39.79 o
   5   4   4     1027.15     1093.71     52.70 o
   6   4   4      161.30      104.66     29.24 o
   7   4   4       74.01      107.64     30.21 o
   8   4   4      488.70      409.87     53.06 o
   9   4   4      574.61      501.90    111.87 o
  10   4   4        5.36       -6.65     41.30 o
  11   4   4      109.54      220.13    117.20 o
  12   4   4       53.56        4.06     69.26 o
  13   4   4      188.12      159.69     94.09 o
  14   4   4        0.61       90.41     86.85 o
 -17   5   4       38.17      -26.70     42.22 o
 -16   5   4     1764.40     1481.93    146.28 o
 -15   5   4      282.26      465.36     86.96 o
 -14   5   4      864.48      852.00    110.70 o
 -13   5   4     4612.31     4449.58    151.08 o
 -12   5   4      544.44      641.02     70.13 o
 -11   5   4     4514.84     4322.35    220.74 o
 -10   5   4       26.61       -7.06     25.21 o
  -9   5   4     8936.17     8622.65    156.45 o
  -8   5   4     1571.15     1730.95     68.34 o
  -7   5   4      223.04      215.11     31.77 o
  -6   5   4     5004.12     5130.87    112.77 o
  -5   5   4     1326.51     1196.93     51.82 o
  -4   5   4     7809.70     7705.34    260.07 o
  -3   5   4     7544.69     8301.42    122.68 o
  -2   5   4    30828.57    33321.52    303.32 o
  -1   5   4     7864.88     7865.15     90.12 o
   0   5   4     1069.28     1093.10     33.33 o
   1   5   4    30487.30    33116.88    264.46 o
   2   5   4      471.42      390.34     25.66 o
   3   5   4     7978.95     7671.72     98.84 o
   4   5   4     2847.40     3016.76     63.57 o
   5   5   4    12164.93    12050.23    162.41 o
   6   5   4     3485.69     3566.34    101.29 o
   7   5   4      265.50      283.53     39.58 o
   8   5   4     4623.62     4442.93    164.91 o
   9   5   4     2446.90     2110.04    132.67 o
  10   5   4     1398.71     1486.51    122.68 o
  11   5   4      851.71      725.49    119.90 o
  12   5   4      654.45      723.52    126.07 o
  13   5   4      278.50      302.85     99.84 o
  14   5   4       65.86      -25.39     79.92 o
 -17   6   4      517.19      528.46    126.33 o
 -16   6   4        5.96       41.86     82.98 o
 -15   6   4      394.86      281.73     67.72 o
 -14   6   4      568.98      578.39     91.90 o
 -13   6   4       29.29       37.58     29.60 o
 -12   6   4     4302.19     4194.99    146.07 o
 -11   6   4      763.14      702.28     70.58 o
 -10   6   4     2091.80     2045.45     82.49 o
  -9   6   4      830.76      796.44     58.68 o
  -8   6   4     1104.15     1085.99     75.31 o
  -7   6   4     1003.99     1089.97     60.31 o
  -6   6   4      353.54      414.16     40.81 o
  -5   6   4    11494.43    11708.39    169.78 o
  -4   6   4     3702.61     3340.29    142.38 o
  -3   6   4     4384.23     4154.24     88.67 o
  -2   6   4     1611.50     1485.60     52.03 o
   0   6   4     1541.08     1463.48     42.52 o
   1   6   4     3117.76     3391.27     66.54 o
   2   6   4     3669.37     3214.73     62.63 o
   3   6   4     2283.30     2269.69     77.22 o
   4   6   4     4095.14     3931.51     93.32 o
   5   6   4      542.01      644.39     48.23 o
   6   6   4     1206.05     1093.90     70.34 o
   7   6   4     1234.65     1175.42     81.90 o
   8   6   4       44.60       81.24     50.45 o
   9   6   4     1264.64     1209.14    133.99 o
  10   6   4      942.01      882.34    122.14 o
  11   6   4      840.01      843.53    126.28 o
  12   6   4      276.81      267.93     96.56 o
  13   6   4      130.34      175.95     98.17 o
 -16   7   4      312.38      381.28     77.31 o
 -15   7   4        0.20       33.65     45.32 o
 -14   7   4      537.25      559.84     88.63 o
 -13   7   4     1120.43     1118.51    111.74 o
 -12   7   4      799.93      887.19     81.88 o
 -11   7   4       87.62       47.79     35.05 o
 -10   7   4      717.81      700.43    106.68 o
  -9   7   4      700.37      705.47     58.57 o
  -8   7   4      229.72      255.56     39.59 o
  -7   7   4     3004.68     3235.13     96.15 o
  -6   7   4     5183.71     4827.80    112.67 o
  -5   7   4       11.35        8.24     19.02 o
  -4   7   4      191.62      200.64     31.20 o
  -3   7   4      127.91      126.65     23.95 o
  -2   7   4     1703.54     1452.87     55.30 o
  -1   7   4      502.10      432.54     41.24 o
   0   7   4       22.41       -9.46     26.57 o
   1   7   4      914.86      918.25     40.01 o
   2   7   4        8.79        3.92     17.03 o
   3   7   4       27.82       32.64     17.70 o
   4   7   4        0.74       50.51     27.23 o
   5   7   4      921.80      883.66     68.49 o
   6   7   4     1753.02     1654.64     90.34 o
   7   7   4        6.29        4.74     38.62 o
   8   7   4      649.22      767.21     85.27 o
   9   7   4      527.14      498.17    100.24 o
  10   7   4       37.90        1.97     58.16 o
  11   7   4       49.16       94.60     76.43 o
  12   7   4        1.36      -31.12     65.12 o
  13   7   4      202.77      177.04    106.35 o
 -16   8   4      237.77       77.79    121.88 o
 -15   8   4      534.85      711.45    257.02 o
 -14   8   4     1487.86     1342.41    133.86 o
 -13   8   4       18.56       36.62     66.66 o
 -12   8   4     3564.01     4019.21    148.33 o
 -11   8   4      199.07      266.67     48.92 o
 -10   8   4      629.90      809.08     76.50 o
  -9   8   4     3656.41     3407.82    107.95 o
  -8   8   4     1086.45     1193.49     71.17 o
  -7   8   4     6984.28     6906.75    161.37 o
  -6   8   4      204.91      237.18     36.76 o
  -5   8   4     6106.49     5894.58    133.90 o
  -4   8   4     1341.33     1354.10     62.90 o
  -3   8   4     9391.31     9905.00    241.14 o
  -2   8   4     1744.82     1529.68     60.35 o
  -1   8   4     6457.73     5932.18    146.74 o
   0   8   4    11062.74    11135.41    162.15 o
   1   8   4     1465.66     1328.28     55.60 o
   2   8   4     3244.61     3337.77     98.88 o
   3   8   4     1195.56     1155.85     66.55 o
   4   8   4     3648.40     3574.59    106.32 o
   5   8   4     3354.89     3241.00    127.77 o
   6   8   4     2973.36     2970.87    129.47 o
   7   8   4     6063.39     6072.55    185.85 o
   8   8   4      765.13      762.77     86.37 o
   9   8   4     1937.11     2085.73    163.64 o
  10   8   4      132.38      304.79     94.74 o
  11   8   4      803.01      964.56    143.15 o
  12   8   4      987.41     1161.98    162.47 o
  13   8   4      328.75      294.52    103.52 o
 -15   9   4       16.39      102.65     55.33 o
 -14   9   4        1.22       13.07     63.67 o
 -13   9   4      153.34      236.30     50.67 o
 -12   9   4      209.67      320.62     61.68 o
 -11   9   4      852.74      805.20     83.11 o
 -10   9   4       96.12       93.52     39.37 o
  -9   9   4    10228.81     9723.24    189.43 o
  -8   9   4      246.92      278.47     44.33 o
  -7   9   4      658.95      766.57     61.39 o
  -6   9   4     1302.32     1367.25     85.58 o
  -5   9   4      599.49      628.36     54.07 o
  -4   9   4      694.13      726.47     55.14 o
  -3   9   4      152.53      138.52     35.25 o
  -2   9   4     3741.61     3877.56    168.08 o
  -1   9   4       86.41       99.97     24.39 o
   0   9   4      262.40      287.22     35.23 o
   1   9   4     1077.62     1058.73     93.27 o
   2   9   4     1094.05     1143.65     69.11 o
   3   9   4      631.16      626.97     57.02 o
   4   9   4      184.67      252.65     51.32 o
   5   9   4      613.65      617.34     73.24 o
   6   9   4        2.29       22.60     36.72 o
   7   9   4      888.78      932.87     91.09 o
   8   9   4       73.24       93.19     55.35 o
   9   9   4       11.22       43.56     60.07 o
  10   9   4      102.79      138.21     82.65 o
  11   9   4        0.03      -13.97    164.82 o
  12   9   4      441.51      494.83    147.69 o
 -15  10   4      124.86      109.64     53.52 o
 -14  10   4      470.24      631.69    156.47 o
 -13  10   4      475.11      527.81     71.35 o
 -12  10   4      463.40      602.55     76.54 o
 -11  10   4        0.14       23.36     26.95 o
 -10  10   4     1495.36     1574.39    104.33 o
  -9  10   4     1365.29     1392.18     99.99 o
  -8  10   4      234.80      190.25     39.22 o
  -7  10   4       36.00       44.19     26.15 o
  -6  10   4      292.14      264.69     43.11 o
  -5  10   4      178.34      230.98     37.73 o
  -4  10   4      467.95      377.92     48.46 o
  -3  10   4     1525.65     1647.85     71.86 o
  -2  10   4     1654.49     1592.11     86.12 o
  -1  10   4      794.66      677.80     88.39 o
   0  10   4     4459.83     4053.60    140.85 o
   1  10   4      107.54      120.27     36.74 o
   2  10   4     2299.16     2399.26     94.81 o
   3  10   4       16.65      -15.41     20.38 o
   4  10   4      228.56      295.23     55.49 o
   5  10   4     2579.72     2635.40    127.63 o
   6  10   4     1412.00     1382.22    105.93 o
   7  10   4      576.08      641.50     81.78 o
   8  10   4       47.39      -12.44     66.17 o
   9  10   4      263.63      375.69     89.52 o
  10  10   4      174.78       51.73    128.83 o
  11  10   4      100.91       87.34    100.16 o
 -14  11   4      323.24      376.32     63.60 o
 -13  11   4      907.51      953.48    143.12 o
 -12  11   4        2.10       32.76     56.80 o
 -11  11   4      555.43      577.06     72.74 o
 -10  11   4      227.58      295.01     55.97 o
  -9  11   4      610.74      661.30     73.53 o
  -8  11   4     2751.00     2699.19    105.46 o
  -7  11   4      471.54      418.61     52.24 o
  -6  11   4     7986.40     8048.36    185.73 o
  -5  11   4      761.96      785.26     65.69 o
  -4  11   4      260.57      259.32     43.07 o
  -3  11   4     1001.78     1070.86     90.26 o
  -2  11   4      991.80      896.17     86.55 o
  -1  11   4     3822.89     3854.09    182.13 o
   0  11   4     1007.34      930.25     86.30 o
   1  11   4     5851.28     5343.03    168.70 o
   2  11   4        3.50       24.05     34.56 o
   3  11   4     2063.89     2010.19    109.93 o
   4  11   4      400.93      341.35     75.28 o
   5  11   4       11.53      121.29     79.48 o
   6  11   4     1585.27     1910.87    154.82 o
   7  11   4       21.87       25.20     39.40 o
   8  11   4     2047.48     2112.43    165.46 o
   9  11   4      268.20      149.29     60.47 o
  10  11   4      393.86      669.10    131.06 o
  11  11   4       77.16      139.87     69.16 o
 -13  12   4       17.11       63.52     41.92 o
 -12  12   4       94.92       20.57     43.16 o
 -11  12   4      201.44      199.87     49.80 o
 -10  12   4      178.28      243.69     54.59 o
  -9  12   4       46.81       50.01     51.62 o
  -8  12   4      201.67      207.81     41.71 o
  -7  12   4      113.61       74.15     33.23 o
  -6  12   4       55.05       95.42     32.24 o
  -5  12   4      134.25       71.83     45.16 o
  -4  12   4      531.45      416.76     68.72 o
  -3  12   4      517.70      520.50     72.25 o
  -2  12   4      481.07      410.89     68.17 o
  -1  12   4      179.50      164.20     52.00 o
   0  12   4       45.89       34.73     43.96 o
   1  12   4      270.86      271.51     55.10 o
   2  12   4      191.03      173.81     52.07 o
   3  12   4      139.53      109.75     47.26 o
   4  12   4       45.86      -58.94    152.64 o
   5  12   4      317.98      252.78     65.43 o
   6  12   4      205.53      215.62     66.71 o
   7  12   4        2.83       30.47     57.30 o
   8  12   4      240.02      280.54     71.16 o
   9  12   4      500.29      632.01    137.33 o
  10  12   4        0.39      157.14     64.07 o
 -12  13   4        0.59      127.20     45.95 o
 -11  13   4      685.54      721.13     98.32 o
 -10  13   4      526.29      607.61     75.54 o
  -9  13   4      199.85      287.46    100.47 o
  -8  13   4      596.39      750.04     71.84 o
  -7  13   4     1072.87      904.09     94.66 o
  -6  13   4     2288.34     2349.91    132.10 o
  -5  13   4        7.27       20.75     47.55 o
  -4  13   4      843.67      871.88     95.37 o
  -3  13   4      200.97      200.94     51.62 o
  -2  13   4       12.83       28.66     37.77 o
  -1  13   4      379.59      428.17     70.05 o
   0  13   4      522.44      499.08     74.31 o
   1  13   4     2643.84     2548.70    243.78 o
   2  13   4        7.15       24.18     33.16 o
   3  13   4     2235.58     2227.95    166.31 o
   4  13   4     1361.97     1660.39    151.04 o
   5  13   4       39.18       91.08     57.33 o
   6  13   4     1397.31     1448.88    192.04 o
   7  13   4       53.19      129.83    141.51 o
   8  13   4      654.93      879.45    290.47 o
   9  13   4       17.45      -18.70     72.07 o
 -11  14   4       21.07       50.29     45.75 o
 -10  14   4       92.20      233.03     91.88 o
  -9  14   4      204.06      274.18     73.06 o
  -8  14   4      208.69      160.44    128.88 o
  -7  14   4      626.80      609.87     84.51 o
  -6  14   4      152.58      220.24     62.04 o
  -5  14   4      509.60      624.43     92.01 o
  -4  14   4       50.35      109.00     54.56 o
  -3  14   4       52.69      134.21     89.61 o
  -2  14   4     4383.33     4168.19    172.04 o
  -1  14   4       88.43       85.88     59.30 o
   0  14   4      144.12      131.06     46.71 o
   1  14   4      898.79      871.07     95.21 o
   2  14   4      199.52      234.12     60.15 o
   3  14   4        4.83      -31.22     31.22 o
   4  14   4      206.76      284.42     71.34 o
   5  14   4      417.13      566.95    114.02 o
   6  14   4      176.67      198.07     84.66 o
   7  14   4      595.32      541.95     95.31 o
   8  14   4        3.26       60.56     56.17 o
  -9  15   4      110.55      111.70     69.80 o
  -8  15   4       69.07       59.90     54.73 o
  -7  15   4       21.07      -48.68     48.68 o
  -6  15   4       29.93       19.78     50.04 o
  -5  15   4        0.58       68.12     61.66 o
  -4  15   4       89.76      233.08     70.90 o
  -3  15   4     1288.95     1334.38    124.00 o
  -2  15   4      430.94      376.76     72.16 o
  -1  15   4       37.33       60.82     43.39 o
   0  15   4      413.28      472.14     79.31 o
   1  15   4      262.98      290.07     68.24 o
   2  15   4      241.42      374.07     65.66 o
   3  15   4     1519.20     1592.99    156.34 o
   4  15   4       85.48      122.28     53.62 o
   5  15   4       86.63      243.20     86.11 o
   6  15   4       82.90       98.44    140.42 o
  -7  16   4      282.57      278.79     88.22 o
  -6  16   4        1.40       35.79     60.64 o
  -5  16   4     2559.69     2691.30    204.00 o
  -4  16   4        1.57       55.65     59.19 o
  -3  16   4     2718.12     2732.93    169.07 o
  -2  16   4     1124.77     1260.23    123.46 o
  -1  16   4       47.57      103.25     51.30 o
   0  16   4      645.04      718.80     97.99 o
   1  16   4       56.42       48.92     42.63 o
   2  16   4      361.30      569.69     91.07 o
   3  16   4       29.75      142.29     56.93 o
   4  16   4      705.62      580.22     96.74 o
  -4  17   4      150.31      243.25    114.46 o
  -3  17   4       74.98      115.10     71.20 o
  -2  17   4        0.75      -50.35     86.61 o
  -1  17   4        3.22       26.61     42.09 o
   0  17   4       12.47       14.92     45.41 o
   1  17   4      105.27      177.67     62.00 o
 -18   1   5      656.31      682.04    124.70 o
 -17   1   5      161.53      160.43    101.56 o
 -16   1   5      149.43      121.95     70.34 o
 -15   1   5     1065.68      793.83    111.06 o
 -14   1   5     1027.41      988.62    150.91 o
 -13   1   5     1798.28     1857.11    134.72 o
 -12   1   5      715.79      619.90     82.54 o
 -11   1   5     2854.37     2668.06    229.62 o
 -10   1   5      201.11      178.31     46.93 o
  -9   1   5     2244.92     2255.59    106.65 o
  -8   1   5     1660.80     1500.80     84.02 o
  -7   1   5     4960.42     4928.44    138.78 o
  -6   1   5    17433.33    17435.66    272.99 o
  -5   1   5     2995.44     2507.33     83.24 o
  -4   1   5    12228.02    13054.03    198.22 o
  -3   1   5     8579.37     9257.90    127.77 o
  -2   1   5      573.00      446.53     27.01 o
  -1   1   5    22297.32    23368.40    233.69 o
   0   1   5    19590.60    22164.79    240.80 o
   1   1   5    15322.03    15830.21    181.66 o
   2   1   5     4076.77     4375.06     64.25 o
   3   1   5    23237.75    25751.29    204.28 o
   4   1   5     9976.10    10529.15    114.54 o
   5   1   5     1324.88     1389.22     53.17 o
   6   1   5     8535.55     8641.66    159.28 o
   7   1   5      723.62      729.51     59.82 o
   8   1   5     4587.27     4300.44    126.22 o
   9   1   5      157.34      178.45     52.97 o
  10   1   5      351.82      295.92     56.89 o
  11   1   5     2846.52     2738.01    157.66 o
  12   1   5      398.00      399.36     64.33 o
  13   1   5      739.30      854.65     89.16 o
  14   1   5       16.72       11.55    110.19 o
 -18   2   5        7.19       49.10     70.65 o
 -17   2   5      455.64      431.14     97.80 o
 -16   2   5       83.81       24.33     46.99 o
 -15   2   5      822.02      618.64    165.82 o
 -14   2   5      464.26      602.53    178.41 o
 -13   2   5     2547.81     2887.00    343.00 o
 -12   2   5     1827.52     1518.64    118.09 o
 -11   2   5       36.38       28.18     34.12 o
 -10   2   5     3340.42     3042.50    103.05 o
  -9   2   5     5327.40     4979.75    108.87 o
  -8   2   5      508.42      491.74     40.63 o
  -7   2   5     7152.81     6425.34    115.42 o
  -6   2   5    14113.34    15486.89    802.48 o
  -5   2   5    18822.20    19829.11    211.23 o
  -4   2   5     1002.08     1058.63     40.84 o
  -3   2   5      412.07      354.78     30.78 o
  -2   2   5     9172.62     9602.62    112.76 o
  -1   2   5      917.32     1021.54     84.89 o
   0   2   5     6928.89     6436.17     91.54 o
   1   2   5     6832.41     7436.32     98.52 o
   2   2   5    18965.70    20494.26    189.63 o
   3   2   5      868.22      985.03     49.27 o
   4   2   5     1437.77     1523.11     41.17 o
   5   2   5     3355.43     3183.44     78.05 o
   6   2   5      960.64      941.41     51.92 o
   7   2   5     2696.69     2760.26    118.66 o
   8   2   5      827.65      895.72     89.78 o
   9   2   5    12508.45    12086.82    255.32 o
  10   2   5        0.99      -13.83     35.12 o
  11   2   5       52.03       -1.23     80.01 o
  12   2   5      304.23      465.02     90.89 o
  13   2   5       18.50       -6.51     75.67 o
  14   2   5      624.24      612.79    139.83 o
 -18   3   5      223.69      399.13     81.06 o
 -17   3   5      308.21      266.59     73.65 o
 -16   3   5     1228.40     1190.26    145.19 o
 -15   3   5      200.20      239.00     68.41 o
 -14   3   5       41.82        7.09     91.57 o
 -13   3   5      205.27      217.40     59.52 o
 -12   3   5      175.44       77.97     40.36 o
 -11   3   5     1872.01     1785.96     80.98 o
 -10   3   5      682.19      597.15     66.92 o
  -9   3   5     1413.34     1463.55     68.80 o
  -8   3   5     2630.36     2624.01    129.17 o
  -7   3   5      900.43      911.04     73.61 o
  -6   3   5    16544.72    17012.37    234.09 o
  -5   3   5      971.82     1105.16     61.59 o
  -4   3   5     1853.50     1802.58     53.81 o
  -3   3   5     1307.95     1514.93     52.47 o
  -2   3   5    11519.50    12994.73    160.25 o
  -1   3   5     1099.19      962.36     80.79 o
   0   3   5       14.99        7.93     17.86 o
   1   3   5     1278.34     1264.93     33.43 o
   2   3   5        1.39      -11.16     14.41 o
   3   3   5     1688.27     1629.33     50.67 o
   4   3   5       77.12       97.10     23.07 o
   5   3   5     5690.03     5426.53    103.53 o
   6   3   5     1163.63     1201.13     61.43 o
   7   3   5        0.97      -12.10     25.90 o
   8   3   5     1618.87     1580.65     87.39 o
   9   3   5      421.69      450.90     62.18 o
  10   3   5      853.06      868.86    102.93 o
  11   3   5      256.01      285.75     79.89 o
  12   3   5      641.68      605.46     97.34 o
  13   3   5      489.87      604.50    107.87 o
  14   3   5       10.02      123.98     93.31 o
 -18   4   5       49.40      136.55     57.85 o
 -17   4   5      815.70     1123.49    211.22 o
 -16   4   5       57.38       55.27     54.25 o
 -15   4   5     1446.31     1393.70    131.61 o
 -14   4   5     1006.13     1142.46    212.04 o
 -13   4   5      570.60      620.63    119.72 o
 -12   4   5     4019.31     3773.15    165.41 o
 -11   4   5      123.84       91.28     38.62 o
 -10   4   5     9720.40     9683.99    221.54 o
  -9   4   5     2090.98     2228.20     78.09 o
  -8   4   5    24844.71    25139.24    284.25 o
  -7   4   5     1438.44     1182.70     55.53 o
  -6   4   5      148.30      192.80     28.18 o
  -5   4   5    42034.50    45599.89    404.94 o
  -4   4   5     1416.01     1508.94     51.62 o
  -3   4   5    44384.63    47423.00    403.01 o
  -2   4   5    13808.52    14737.51    273.16 o
  -1   4   5     7414.61     7552.77    141.15 o
   0   4   5    16900.32    17507.25    195.87 o
   1   4   5      119.37      132.75     24.24 o
   2   4   5    17939.12    19136.97    166.60 o
   3   4   5     1173.02     1162.70     39.45 o
   4   4   5    11639.29    12082.05    154.33 o
   5   4   5     2282.87     2288.62     71.45 o
   6   4   5     3002.29     3016.25     86.10 o
   7   4   5     1954.53     1902.50     84.54 o
   8   4   5        7.30       13.43     33.61 o
   9   4   5     3931.01     3840.93    178.15 o
  10   4   5      273.83      301.76     77.41 o
  11   4   5     1654.51     1666.39    138.52 o
  12   4   5      656.25      634.53    103.00 o
  13   4   5      187.28      134.86     88.70 o
 -17   5   5       65.83       76.34     50.58 o
 -16   5   5      162.94      156.07     91.34 o
 -15   5   5      113.07        1.33     67.53 o
 -14   5   5      302.57      349.43     78.03 o
 -13   5   5       39.53       61.10     33.79 o
 -12   5   5      435.92      458.50     59.41 o
 -11   5   5     2654.64     2645.22     93.55 o
 -10   5   5      544.77      561.52     71.72 o
  -9   5   5      493.37      619.72     51.96 o
  -8   5   5      874.27      975.48     66.10 o
  -7   5   5       62.17       51.90     22.08 o
  -6   5   5     3890.11     3904.48     92.85 o
  -5   5   5     2233.40     2401.75     94.94 o
  -4   5   5        4.31       39.70     18.17 o
  -3   5   5     3183.65     3183.19     72.17 o
  -2   5   5     6656.75     6957.36    117.46 o
  -1   5   5      404.58      492.59     46.98 o
   0   5   5     1949.97     2014.71     62.50 o
   1   5   5      985.67      976.68     49.27 o
   2   5   5       93.12       92.05     18.32 o
   3   5   5     1065.83     1054.64     40.24 o
   4   5   5      326.62      388.26     29.54 o
   5   5   5        5.56      -13.90     23.88 o
   6   5   5      274.96      199.01     45.21 o
   7   5   5      107.42      117.73     54.10 o
   8   5   5      294.33      420.96     75.70 o
   9   5   5      102.59      101.61     54.56 o
  10   5   5       49.37      140.69     59.71 o
  11   5   5       40.56      106.76     59.65 o
  12   5   5       11.92       -6.47    139.33 o
  13   5   5       23.96      121.22     82.40 o
 -17   6   5      437.89      404.00    209.99 o
 -16   6   5       16.24       12.49    135.65 o
 -15   6   5     1827.74     2089.41    163.46 o
 -14   6   5      841.87      919.76    213.53 o
 -13   6   5      536.90      568.08     68.35 o
 -12   6   5     3957.39     3931.33    140.65 o
 -11   6   5        0.23      -18.90     26.91 o
 -10   6   5     6012.83     5999.81    138.57 o
  -9   6   5      148.67      165.11     34.34 o
  -8   6   5     4955.76     4726.34    114.87 o
  -7   6   5     2742.26     2778.22     85.35 o
  -6   6   5       68.68       72.07     23.93 o
  -5   6   5     3729.87     3867.54     94.04 o
  -4   6   5       25.58       21.52     21.37 o
  -3   6   5     7400.68     6844.62    115.68 o
  -2   6   5    19722.60    22612.68    237.33 o
  -1   6   5     9477.21     9828.30    147.27 o
   0   6   5     6090.69     5814.84    118.08 o
   1   6   5      973.54      868.14     33.72 o
   2   6   5      912.57      854.91     59.67 o
   3   6   5      777.21      757.71     47.09 o
   4   6   5     9058.12     8504.64    186.11 o
   5   6   5     1432.00     1344.73    103.37 o
   6   6   5     1361.87     1243.88     81.63 o
   7   6   5     3280.24     3439.06    123.53 o
   8   6   5      245.80      338.88     69.46 o
   9   6   5      693.34      771.75     96.25 o
  10   6   5      119.80       45.56     59.94 o
  11   6   5     1553.23     1553.77    166.16 o
  12   6   5      706.95      810.21    138.26 o
  13   6   5       43.22       51.30     76.22 o
 -17   7   5       69.01        7.50     43.10 o
 -16   7   5      961.46      898.73    166.50 o
 -15   7   5      179.53      280.22     85.89 o
 -14   7   5      682.26      918.15     89.34 o
 -13   7   5      360.03      537.35     66.05 o
 -12   7   5      742.00      672.54    101.39 o
 -11   7   5     7065.71     7377.85    192.54 o
 -10   7   5       81.07       96.69     33.96 o
  -9   7   5     8321.99     7975.59    161.30 o
  -8   7   5     4020.49     4069.41    109.96 o
  -7   7   5      424.25      369.45     42.75 o
  -6   7   5     5427.37     5229.31    118.04 o
  -5   7   5       50.67       53.20     20.97 o
  -4   7   5    10849.88    11165.12    167.41 o
  -3   7   5      378.77      426.13     36.29 o
  -2   7   5    21415.32    21564.60    296.94 o
  -1   7   5     1929.98     1679.65     44.41 o
   0   7   5        2.17       23.61     15.78 o
   1   7   5    13275.69    14290.30    195.98 o
   2   7   5     2393.91     2429.61     74.60 o
   3   7   5     5937.46     5678.62    127.79 o
   4   7   5      703.32      637.32     76.82 o
   5   7   5     6556.30     6590.96    158.17 o
   6   7   5     3083.61     3209.29    120.33 o
   7   7   5      171.71      201.06     56.87 o
   8   7   5     2423.86     2296.50    134.57 o
   9   7   5      584.94      546.96    103.85 o
  10   7   5      513.47      478.89    106.23 o
  11   7   5      152.94       79.38    112.47 o
  12   7   5     1649.63     1614.22    221.81 o
 -16   8   5       11.04       -4.84     48.69 o
 -15   8   5        2.21      114.91    117.15 o
 -14   8   5       14.39       -7.05     41.16 o
 -13   8   5     1140.16     1211.61    101.56 o
 -12   8   5       12.66       54.24     38.73 o
 -11   8   5     1962.87     2074.39    129.33 o
 -10   8   5        6.35      -17.93     25.61 o
  -9   8   5     3223.75     2907.98    101.33 o
  -8   8   5      351.14      303.88     43.10 o
  -7   8   5      100.82      134.66     32.68 o
  -6   8   5        2.80       43.20     22.51 o
  -5   8   5      321.02      329.52     39.82 o
  -4   8   5      234.85      373.49     40.27 o
  -3   8   5     1174.68     1069.85     54.13 o
  -2   8   5      151.73      100.95     24.21 o
  -1   8   5       31.23       47.47     18.25 o
   0   8   5      197.39      195.36     42.70 o
   1   8   5      383.24      471.17     58.21 o
   2   8   5     1136.68     1267.83     82.09 o
   3   8   5      178.44      205.03     38.28 o
   4   8   5      235.18      199.21     60.60 o
   5   8   5       33.89        5.48     53.01 o
   6   8   5      242.37      234.34     61.05 o
   7   8   5      653.83      646.90     82.72 o
   8   8   5        0.19       31.15     57.97 o
   9   8   5       81.19       66.68     72.27 o
  10   8   5       20.93      -71.36    131.56 o
  11   8   5       24.08       46.08     92.29 o
  12   8   5      109.23       25.88     92.30 o
 -16   9   5      845.39      788.45    114.85 o
 -15   9   5      218.32      373.70     78.97 o
 -14   9   5      828.61      918.68     92.76 o
 -13   9   5      989.34     1027.90     98.23 o
 -12   9   5      171.40      209.42     48.03 o
 -11   9   5     3234.99     3112.64    129.73 o
 -10   9   5     1230.27     1285.39     80.69 o
  -9   9   5     3661.63     3614.92    115.58 o
  -8   9   5     7186.81     7143.26    157.93 o
  -7   9   5     2440.84     2393.36    109.76 o
  -6   9   5     7637.16     7885.26    158.16 o
  -5   9   5       21.62      -14.50     21.23 o
  -4   9   5     6764.72     6412.91    134.22 o
  -3   9   5      494.41      515.66     44.89 o
  -2   9   5     6261.16     6072.88    167.29 o
  -1   9   5     8886.54     8699.01    199.84 o
   0   9   5      928.53      922.96     78.68 o
   1   9   5     9545.49     9714.89    214.72 o
   2   9   5      350.13      331.81     46.12 o
   3   9   5     3585.98     3471.73    155.03 o
   4   9   5     1053.93     1052.97     88.18 o
   5   9   5      603.69      665.60     79.46 o
   6   9   5     4640.12     4446.13    164.90 o
   7   9   5        5.46       13.94     56.53 o
   8   9   5     1136.56     1302.88    138.91 o
   9   9   5       32.28      -55.52     55.52 o
  10   9   5      671.38      544.72    233.89 o
  11   9   5      547.08      474.34    121.71 o
 -15  10   5      509.54      585.43    112.24 o
 -14  10   5      663.80      595.79     84.05 o
 -13  10   5        0.16        0.73     34.27 o
 -12  10   5      711.68      719.26     81.55 o
 -11  10   5       18.01       53.17     32.48 o
 -10  10   5     1743.37     1911.43    107.88 o
  -9  10   5      198.68      213.08     63.41 o
  -8  10   5     8563.38     8130.11    230.20 o
  -7  10   5     2939.95     2657.13     98.57 o
  -6  10   5      454.18      478.02     51.82 o
  -5  10   5     3385.61     3299.69    103.85 o
  -4  10   5       18.13       -2.46     36.28 o
  -3  10   5     4287.53     3857.20    139.88 o
  -2  10   5      839.08      861.45     80.41 o
  -1  10   5     2768.13     2651.66    117.70 o
   0  10   5     2247.27     2331.03    111.64 o
   1  10   5      385.91      390.53     48.33 o
   2  10   5     1203.94     1204.64    118.23 o
   3  10   5       20.26       16.92     24.75 o
   4  10   5     3835.44     3574.76    141.95 o
   5  10   5     2342.13     2421.04    197.67 o
   6  10   5     1072.88     1230.69    129.30 o
   7  10   5      551.70      700.47     89.85 o
   8  10   5       18.97        7.95     48.87 o
   9  10   5      172.82      221.62     91.26 o
  10  10   5        5.22       40.18     72.64 o
  11  10   5      501.21      410.48    110.92 o
 -14  11   5      296.97      253.54     84.54 o
 -13  11   5      306.43      299.17     84.85 o
 -12  11   5      140.58      243.00     51.10 o
 -11  11   5      463.97      361.57     60.25 o
 -10  11   5      235.07      227.37     83.32 o
  -9  11   5      337.97      316.58     47.95 o
  -8  11   5     1105.16     1013.00    106.18 o
  -7  11   5      675.21      712.83     64.55 o
  -6  11   5     2527.27     2357.67    145.84 o
  -5  11   5       10.41       17.82     33.28 o
  -4  11   5      735.89      768.16     83.72 o
  -3  11   5      947.32      893.02     84.27 o
  -2  11   5        7.33       35.27     65.29 o
  -1  11   5      685.99      643.44     75.58 o
   0  11   5       34.23       78.63     40.22 o
   1  11   5     1124.27     1104.23     94.25 o
   2  11   5       22.38       53.94     34.24 o
   3  11   5     1134.76     1381.80    130.67 o
   4  11   5      798.20      701.72     97.41 o
   5  11   5       38.38       64.91     54.83 o
   6  11   5      357.36      486.58     96.25 o
   7  11   5      505.83      650.09    102.98 o
   8  11   5        1.16      -27.24     95.52 o
   9  11   5       49.74       49.17     70.07 o
  10  11   5      137.02      269.57    114.88 o
 -13  12   5      730.51      695.06     83.70 o
 -12  12   5      534.17      638.85     80.23 o
 -11  12   5       45.65      174.83     48.44 o
 -10  12   5      538.25      628.30     77.10 o
  -9  12   5     1217.29     1191.23     86.73 o
  -8  12   5     1413.29     1546.84     92.66 o
  -7  12   5     2051.35     2167.63    129.45 o
  -6  12   5      461.13      588.01    121.38 o
  -5  12   5     4754.75     4527.94    171.75 o
  -4  12   5      309.33      321.52     64.59 o
  -3  12   5     1884.37     1450.80    116.09 o
  -2  12   5     2754.76     2846.45    133.69 o
  -1  12   5     2023.52     1961.43    120.30 o
   0  12   5     4140.90     4007.70    155.17 o
   1  12   5     1037.67     1007.39     95.74 o
   2  12   5     2566.57     2640.77    193.41 o
   3  12   5       20.75      -32.42     32.42 o
   4  12   5     1724.33     1952.19    157.43 o
   5  12   5     2319.07     2316.48    277.38 o
   6  12   5        4.52       39.07     38.72 o
   7  12   5     2319.83     2746.75    177.35 o
   8  12   5       59.71      299.74    122.97 o
   9  12   5     1332.79     1324.38    195.31 o
 -12  13   5      160.69       78.37     57.87 o
 -11  13   5       32.28        4.90     33.95 o
 -10  13   5        4.05       25.27     48.62 o
  -9  13   5        1.99       58.98     44.02 o
  -8  13   5      731.68      734.22    104.04 o
  -7  13   5      167.47      213.32     92.25 o
  -6  13   5       29.39      -19.94     40.09 o
  -5  13   5       25.85        3.22     47.23 o
  -4  13   5      285.44      219.73     69.26 o
  -3  13   5        5.32      -19.53     41.02 o
  -2  13   5      133.97      114.15     47.69 o
  -1  13   5     1552.36     1721.76    148.16 o
   0  13   5       93.42      113.72     62.78 o
   1  13   5     1054.72     1145.62    103.25 o
   2  13   5       20.77       54.13     42.56 o
   3  13   5      145.84      167.77     72.34 o
   4  13   5       24.83      -16.23     37.88 o
   5  13   5      258.45      264.94    128.78 o
   6  13   5      401.16      600.28    176.45 o
   7  13   5       30.28      141.48     52.22 o
   8  13   5       76.28        3.13     81.30 o
 -11  14   5       54.86       87.57     57.41 o
 -10  14   5      994.10      795.34    277.15 o
  -9  14   5      107.54       81.26     47.79 o
  -8  14   5      207.47      358.44     89.30 o
  -7  14   5      177.10      278.91     72.18 o
  -6  14   5      517.75      585.45     97.74 o
  -5  14   5     1537.06     1435.75    123.98 o
  -4  14   5       62.69      107.91     59.26 o
  -3  14   5       84.33      109.23     55.72 o
  -2  14   5      303.43      374.90     73.17 o
  -1  14   5        1.74       -1.46     39.17 o
   0  14   5      370.70      449.38    102.09 o
   1  14   5      128.63      131.35     78.12 o
   2  14   5     2679.92     2361.58    162.40 o
   3  14   5      223.38      181.95     59.10 o
   4  14   5      378.33      421.55     87.61 o
   5  14   5      307.49      376.47     79.92 o
   6  14   5       60.61      106.78    134.60 o
   7  14   5      354.73      268.28     71.09 o
  -9  15   5      289.82      270.11     74.83 o
  -8  15   5      303.90      382.33     69.94 o
  -7  15   5      402.08      300.01     76.16 o
  -6  15   5      339.02      267.40     77.63 o
  -5  15   5      168.01      195.40     68.60 o
  -4  15   5     1837.29     1808.09    140.38 o
  -3  15   5      128.72      204.00    107.95 o
  -2  15   5      916.77     1025.31    110.25 o
  -1  15   5      946.74      765.88     97.67 o
   0  15   5       32.53      113.42     52.53 o
   1  15   5     1063.69     1165.15    114.00 o
   2  15   5       44.51      125.07     80.52 o
   3  15   5      954.74     1004.38    130.94 o
   4  15   5      543.05      577.42     97.10 o
   5  15   5      300.05      354.78     82.58 o
  -7  16   5      147.38      123.62     67.37 o
  -6  16   5      363.14      334.19     94.53 o
  -5  16   5        1.74      -54.73     60.13 o
  -4  16   5      208.45      224.03     72.02 o
  -3  16   5       76.50      127.57     64.82 o
  -2  16   5       48.11       58.18     54.95 o
  -1  16   5        0.18       38.48     45.90 o
   0  16   5       51.18       31.12     45.91 o
   1  16   5        4.94       35.09     41.96 o
   2  16   5       19.70       47.09     50.61 o
   3  16   5       25.02       57.24     49.81 o
  -3  17   5       69.34       99.00     73.35 o
  -2  17   5     1620.13     1590.71    139.92 o
  -1  17   5      166.49      310.33    105.32 o
 -18   0   6       77.93       15.90     95.16 o
 -17   0   6      493.52      537.86    156.87 o
 -16   0   6      273.36      233.57    113.24 o
 -15   0   6      374.76      596.39    137.24 o
 -14   0   6     1694.42     1859.87    200.95 o
 -13   0   6     2415.57     2371.47    189.31 o
 -12   0   6     2947.59     2704.29    194.22 o
 -11   0   6      449.88      258.48     73.98 o
 -10   0   6        7.50       45.53     48.44 o
  -9   0   6      362.36      193.49     66.71 o
  -8   0   6     7323.60     7487.85    261.11 o
  -7   0   6    16797.50    17127.86    397.17 o
  -6   0   6     9645.86     8939.38    253.57 o
  -5   0   6    28825.08    28877.68    520.14 o
  -4   0   6     5885.67     6219.64    179.32 o
  -1   0   6     1228.24     1159.08     69.30 o
   0   0   6    49362.12    56069.21    619.86 o
   2   0   6    20895.34    21567.28    257.34 o
   3   0   6     4902.38     5527.77    114.21 o
   4   0   6      160.08      145.32     29.50 o
   5   0   6      458.55      518.44     89.70 o
   6   0   6     5059.25     5160.61    178.17 o
   7   0   6     5095.99     5059.66    221.62 o
   8   0   6      771.17      854.44    101.57 o
   9   0   6     1061.56      834.30    110.47 o
  10   0   6      282.59      245.54     75.41 o
  11   0   6      100.15       -4.01    120.60 o
  12   0   6      221.35      279.01     94.37 o
  13   0   6       61.98     -112.15    112.15 o
 -18   1   6        7.57       10.58     63.96 o
 -17   1   6      159.31      138.99     74.00 o
 -16   1   6      274.24      325.72    157.73 o
 -15   1   6       36.96      148.17    122.20 o
 -14   1   6     1111.92     1087.44    123.42 o
 -13   1   6       64.02       59.65     71.34 o
 -12   1   6      144.55      166.32     46.82 o
 -11   1   6       67.81       51.08     35.89 o
 -10   1   6      871.31      717.61    107.34 o
  -9   1   6      782.19      781.20    122.10 o
  -8   1   6      816.00      757.86    121.01 o
  -7   1   6     4491.80     4483.05    132.13 o
  -6   1   6     1040.34      970.36     60.07 o
  -5   1   6        1.65       43.97     22.53 o
  -4   1   6      827.54      656.07     43.76 o
  -3   1   6     1854.50     1712.46     52.88 o
  -2   1   6      470.67      472.15     29.17 o
  -1   1   6     5580.78     5513.44     91.56 o
   0   1   6    12250.79    14087.64    171.61 o
   1   1   6     2848.85     2751.33     89.12 o
   2   1   6      280.49      271.77     22.02 o
   3   1   6      896.29      808.82     33.69 o
   4   1   6     2545.26     2506.50     57.06 o
   5   1   6       11.10        8.92     20.65 o
   6   1   6      890.07      878.20     61.44 o
   7   1   6      170.76      207.07     41.92 o
   8   1   6     1986.87     1944.19     94.50 o
   9   1   6       75.47       41.04     35.31 o
  10   1   6      741.89      681.62     72.82 o
  11   1   6       15.06      -37.11     37.11 o
  12   1   6       14.15       39.49     60.21 o
  13   1   6      226.63      200.41     74.84 o
 -18   2   6       75.19      102.56     57.13 o
 -17   2   6      603.04      806.51    113.32 o
 -16   2   6       49.13       41.87     47.58 o
 -15   2   6     1404.09     1388.26    135.86 o
 -14   2   6      989.93      944.90    108.35 o
 -13   2   6      180.84      182.00     58.94 o
 -12   2   6     1680.55     1957.85    101.05 o
 -11   2   6      334.16      374.35     48.91 o
 -10   2   6     1524.58     1386.85     80.06 o
  -9   2   6      163.10      192.28     35.36 o
  -8   2   6     4804.95     4666.22    118.37 o
  -7   2   6      843.81      741.49     53.07 o
  -6   2   6     2670.62     2621.85     70.43 o
  -5   2   6     9954.42     9548.87    151.43 o
  -4   2   6       48.60       87.38     19.95 o
  -3   2   6     9975.56    10174.65    141.44 o
  -2   2   6      407.61      437.30     27.77 o
  -1   2   6     2537.12     2467.92     56.37 o
   0   2   6     3694.44     3661.73     92.92 o
   1   2   6      545.66      606.24     32.61 o
   3   2   6     2792.71     3238.33     61.02 o
   4   2   6     1267.22     1308.13     47.73 o
   5   2   6      788.20      721.66     46.09 o
   6   2   6      679.76      677.49     56.52 o
   7   2   6        4.11       30.32     36.81 o
   8   2   6     1912.22     1973.61     95.67 o
   9   2   6     2766.07     2537.68    108.81 o
  10   2   6      473.66      477.20     83.77 o
  11   2   6      369.58      409.48    133.79 o
  12   2   6      237.86      258.33     86.12 o
  13   2   6       82.54       49.15     71.53 o
 -18   3   6      312.06      353.14    288.65 o
 -17   3   6      153.20      117.68     67.16 o
 -16   3   6       97.26      220.25     60.66 o
 -15   3   6      189.46      196.96     88.70 o
 -14   3   6     1011.27      839.17    127.92 o
 -13   3   6     2011.01     2093.19    143.37 o
 -12   3   6      361.91      410.37     53.17 o
 -11   3   6     5449.63     5130.08    124.15 o
 -10   3   6     1402.77     1309.23     68.23 o
  -9   3   6     2998.58     2985.72     88.88 o
  -8   3   6     7326.50     7184.66    133.53 o
  -7   3   6    10805.88    10658.23    165.24 o
  -6   3   6     4644.29     4084.29    108.84 o
  -5   3   6     2681.70     2853.75     71.67 o
  -4   3   6    24098.70    24166.65    244.21 o
  -3   3   6     2772.11     2835.88     84.08 o
  -2   3   6     6715.87     6744.82    131.46 o
  -1   3   6     8939.36     8797.06    150.81 o
   0   3   6     9868.16    10520.11    208.12 o
   1   3   6    14613.38    15309.35    202.35 o
   2   3   6      760.94      794.95     44.73 o
   3   3   6    11868.25    12474.01    159.95 o
   4   3   6     1436.79     1340.83     53.98 o
   5   3   6      118.71      100.17     29.29 o
   6   3   6     6149.70     5916.49    135.36 o
   7   3   6     2594.82     2422.73     95.10 o
   8   3   6     3866.36     3746.10    157.43 o
   9   3   6       56.91       14.70     45.65 o
  10   3   6      909.74      858.73    136.08 o
  11   3   6      122.98       72.94     63.75 o
  12   3   6      437.04      237.61     83.65 o
  13   3   6      533.58      618.46    138.13 o
 -18   4   6      283.83      360.70     77.23 o
 -17   4   6       43.71       82.40     47.20 o
 -16   4   6      805.70      952.59    259.93 o
 -15   4   6      291.43      320.85    170.36 o
 -14   4   6        9.22       40.99     49.03 o
 -13   4   6       69.84       80.86     34.57 o
 -12   4   6      216.49      261.12     41.52 o
 -11   4   6      500.02      528.28     51.99 o
 -10   4   6      188.55      224.60     36.89 o
  -9   4   6      928.59     1049.07     61.76 o
  -8   4   6     1566.63     1638.33     65.87 o
  -7   4   6        0.09       -5.42     16.25 o
  -5   4   6     1156.81     1306.42     70.40 o
  -4   4   6     2582.21     2586.41     66.78 o
  -3   4   6     8435.79     9280.57    125.08 o
  -2   4   6      860.30     1035.71     57.28 o
  -1   4   6      104.28      101.24     25.49 o
   0   4   6      888.12      920.81     46.32 o
   1   4   6      408.29      345.06     33.26 o
   3   4   6      347.99      341.57     30.62 o
   4   4   6     1682.61     1746.54     60.38 o
   5   4   6     1074.93      964.33     67.62 o
   6   4   6       58.82       80.10     37.44 o
   7   4   6     1319.00     1230.97    101.41 o
   8   4   6       14.72      -14.74     37.62 o
   9   4   6       10.66      -27.71     46.46 o
  10   4   6      296.34      243.63     71.39 o
  11   4   6      448.11      544.53     93.94 o
  12   4   6       18.40       -7.24     71.56 o
  13   4   6        0.53      -10.23     93.26 o
 -18   5   6      934.38     1085.99    126.37 o
 -17   5   6        1.21       53.09    100.52 o
 -16   5   6      493.93      667.49    101.17 o
 -15   5   6        1.26       35.85     61.94 o
 -14   5   6      376.85      400.19     61.06 o
 -13   5   6      374.66      427.39     60.19 o
 -12   5   6      244.48      257.05     48.00 o
 -11   5   6    12989.74    12890.72    230.33 o
 -10   5   6     1509.46     1530.26     75.65 o
  -9   5   6    10048.14    10037.99    174.57 o
  -8   5   6      373.71      345.25     40.58 o
  -7   5   6      308.20      372.50     39.06 o
  -6   5   6      128.47       88.87     22.90 o
  -5   5   6      187.01      201.77     33.45 o
  -4   5   6    16597.68    16713.50    198.89 o
  -3   5   6       78.02      161.93     26.46 o
  -2   5   6    32910.67    34876.97    360.00 o
  -1   5   6     1690.54     1797.89     76.75 o
   0   5   6        4.70       23.50     19.04 o
   1   5   6     5761.14     5900.21    113.17 o
   2   5   6        0.29       -8.13     18.15 o
   3   5   6     8297.65     8523.32    131.59 o
   4   5   6      145.14      102.01     34.57 o
   5   5   6     5914.47     5951.45    144.54 o
   6   5   6     3306.97     3472.42    117.38 o
   7   5   6        1.40        7.98     38.41 o
   8   5   6      574.62      592.89    107.08 o
   9   5   6        7.12      -11.07     45.95 o
  10   5   6     1421.40     1419.64    176.69 o
  11   5   6      314.61      364.27     85.97 o
  12   5   6      873.06      981.77    172.90 o
  13   5   6      539.54      545.29    194.81 o
 -17   6   6      593.00      607.64    103.51 o
 -16   6   6      260.33      293.88     72.30 o
 -15   6   6        5.32       99.12     64.03 o
 -14   6   6      105.35      119.69     71.48 o
 -13   6   6      497.93      583.63     67.82 o
 -12   6   6      303.86      360.90     54.41 o
 -11   6   6      260.76      282.95     54.32 o
 -10   6   6     1053.22     1162.13     72.03 o
  -9   6   6      494.59      417.89     48.54 o
  -8   6   6     1071.86     1197.71     67.03 o
  -7   6   6     1471.23     1417.89     65.97 o
  -6   6   6      117.44      154.53     29.07 o
  -5   6   6     7956.81     7823.95    135.94 o
  -4   6   6      427.47      450.96     36.38 o
  -3   6   6     2631.84     2190.49     81.69 o
  -2   6   6      755.08      999.24     81.58 o
  -1   6   6     7641.13     7554.60    126.18 o
   0   6   6      324.66      287.97     34.30 o
   1   6   6       27.75        5.41     22.92 o
   2   6   6     6602.36     6861.81    119.55 o
   3   6   6      544.21      498.63     42.76 o
   4   6   6     5165.14     5244.68    134.61 o
   5   6   6      720.93      623.25     64.87 o
   6   6   6     1480.18     1338.99     87.18 o
   7   6   6     1496.56     1619.27    114.51 o
   8   6   6      201.17      184.64     60.15 o
   9   6   6     1127.08     1083.27    114.31 o
  10   6   6      280.82      118.87     74.15 o
  11   6   6      121.49      235.42     81.87 o
  12   6   6        1.97        5.37     72.36 o
 -17   7   6       15.22      -36.65     56.21 o
 -16   7   6      524.17      500.17     92.98 o
 -15   7   6        0.14      -52.85     52.85 o
 -14   7   6       64.19       30.82     35.26 o
 -13   7   6      124.79      186.08     55.97 o
 -12   7   6        6.96       37.93     32.14 o
 -11   7   6      910.53     1064.63     74.33 o
 -10   7   6      151.97      198.77     38.38 o
  -9   7   6      936.26      816.05     62.32 o
  -8   7   6      132.75      126.81     30.61 o
  -7   7   6      177.18      184.14     33.66 o
  -6   7   6      114.15      107.47     31.37 o
  -5   7   6       12.11       53.90     21.88 o
  -4   7   6      245.82      263.50     37.31 o
  -3   7   6      111.16      161.44     26.53 o
  -2   7   6    10327.87    10580.05    146.07 o
  -1   7   6      683.52      664.33     62.14 o
   0   7   6       87.49       77.37     27.27 o
   1   7   6     3810.45     3764.83     99.96 o
   2   7   6      237.43      302.51     36.45 o
   3   7   6     1489.93     1500.01     65.74 o
   4   7   6      108.72       94.57     43.09 o
   5   7   6      987.21      902.97     75.78 o
   6   7   6     1559.71     1715.72     97.66 o
   7   7   6       11.12      -43.56     43.56 o
   8   7   6      200.66      140.05     61.93 o
   9   7   6       25.84       -8.41     50.53 o
  10   7   6      110.76       76.70     72.12 o
  11   7   6        6.51       20.53     80.30 o
  12   7   6        7.01      -68.39     68.39 o
 -16   8   6       16.19      -20.58     54.17 o
 -15   8   6      545.21      652.40    101.34 o
 -14   8   6     1339.22     1396.34    109.06 o
 -13   8   6      810.43      791.21     83.75 o
 -12   8   6       10.20       -4.02     35.29 o
 -11   8   6     1444.07     1467.62     86.29 o
 -10   8   6     1900.57     1955.09     91.79 o
  -9   8   6      166.53      171.39     34.20 o
  -8   8   6     3840.41     3685.15    109.93 o
  -7   8   6     2120.66     1981.72     79.92 o
  -6   8   6      425.26      430.16     45.28 o
  -5   8   6     4382.94     4467.88    110.18 o
  -4   8   6      479.80      457.07     48.18 o
  -3   8   6     5143.31     4914.52    147.89 o
  -2   8   6     6780.64     6866.94    173.46 o
  -1   8   6     4862.34     4292.84    135.61 o
   0   8   6     3995.56     4067.20    131.55 o
   1   8   6      467.91      578.73     62.58 o
   2   8   6     5396.43     5293.87    131.00 o
   3   8   6       26.76       51.28     45.52 o
   4   8   6     5594.49     5715.47    203.03 o
   5   8   6     2708.86     2762.95    150.22 o
   6   8   6      992.86     1002.27    120.80 o
   7   8   6     1654.26     1685.31    117.83 o
   8   8   6       45.66       22.77     76.43 o
   9   8   6      799.37      925.73    275.43 o
  10   8   6      199.46       37.10    106.74 o
  11   8   6     1059.82     1269.34    197.95 o
 -16   9   6      171.04      374.23     80.73 o
 -15   9   6       14.01       66.45     38.22 o
 -14   9   6       34.39       91.20     49.03 o
 -13   9   6      154.90      274.87     51.82 o
 -12   9   6       73.77       94.09     40.24 o
 -11   9   6     1958.51     1991.93    110.52 o
 -10   9   6       34.77       35.42     26.77 o
  -9   9   6      647.53      732.96     65.23 o
  -8   9   6       71.18       43.86     26.09 o
  -7   9   6      121.68      134.00     47.93 o
  -6   9   6       16.25       25.05     25.57 o
  -5   9   6      584.52      562.03     49.79 o
  -4   9   6     2449.00     2397.29    145.33 o
  -3   9   6       45.17       30.54     57.37 o
  -2   9   6     3253.85     3284.55    127.06 o
  -1   9   6      432.10      430.51     60.37 o
   0   9   6        2.23      -23.19     23.19 o
   1   9   6       24.30       58.06     33.75 o
   2   9   6      225.34      248.50     44.11 o
   3   9   6     2232.58     2132.23    120.38 o
   4   9   6       18.71       -9.85     36.56 o
   5   9   6     6644.19     6333.83    193.38 o
   6   9   6       47.34      -29.21     51.30 o
   7   9   6       66.85      121.08     57.23 o
   8   9   6       17.45      -17.63     79.62 o
   9   9   6      158.87      258.41     89.20 o
  10   9   6      546.79      520.08    122.01 o
  11   9   6        7.52       59.43     86.34 o
 -15  10   6      350.01      378.52     66.80 o
 -14  10   6      628.71      722.57     85.49 o
 -13  10   6      479.27      544.82     74.24 o
 -12  10   6      697.32      739.57     82.96 o
 -11  10   6        0.11       31.67     34.05 o
 -10  10   6     1344.72     1335.17     85.51 o
  -9  10   6      879.59      956.71    109.84 o
  -8  10   6     2506.44     2498.91     98.93 o
  -7  10   6     4400.32     4282.81    123.55 o
  -6  10   6     1649.59     1686.64    147.21 o
  -5  10   6     1545.14     1465.38    102.35 o
  -4  10   6       38.21       99.33     62.93 o
  -3  10   6     2274.23     2042.00    107.86 o
  -2  10   6     1423.37     1436.63     98.96 o
  -1  10   6      234.27      312.16     53.76 o
   0  10   6     2409.47     2477.71    114.56 o
   1  10   6     1063.85     1054.09     73.05 o
   2  10   6     1283.50     1425.59     83.11 o
   3  10   6      517.72      522.41     69.47 o
   4  10   6     2383.45     2401.99    122.46 o
   5  10   6     1507.62     1347.01    107.43 o
   6  10   6     1134.52      981.45    103.44 o
   7  10   6      276.10      419.09     88.99 o
   8  10   6        0.06       57.70     71.38 o
   9  10   6     1403.25     1203.59    156.66 o
  10  10   6       38.81       38.34     96.25 o
 -14  11   6      197.80      247.88    122.68 o
 -13  11   6      560.27      847.93    100.69 o
 -12  11   6       42.70       43.17     38.64 o
 -11  11   6     1008.94     1056.27     94.19 o
 -10  11   6       70.68      171.09     43.95 o
  -9  11   6     1639.90     1760.31     91.60 o
  -8  11   6     1334.12     1239.01    103.06 o
  -7  11   6     1983.30     1937.91    120.33 o
  -6  11   6     2171.30     2139.12    136.79 o
  -5  11   6      889.78      884.87     89.93 o
  -4  11   6     2652.59     2592.76    174.90 o
  -3  11   6        0.63       -5.55     30.21 o
  -2  11   6     3786.56     3774.68    148.08 o
  -1  11   6     1860.85     1834.89    107.79 o
   0  11   6      735.31      705.32     79.15 o
   1  11   6     1596.96     1567.76    107.11 o
   2  11   6      527.05      436.62     66.16 o
   3  11   6     2822.97     2814.74    161.35 o
   4  11   6       95.31      120.71     83.61 o
   5  11   6      108.93      105.06     55.67 o
   6  11   6     4414.19     4327.18    211.01 o
   7  11   6      211.05      255.42    110.79 o
   8  11   6     1221.04     1414.17    214.13 o
   9  11   6      277.67      216.94    114.42 o
 -13  12   6      145.56      127.69     58.55 o
 -12  12   6      345.90      363.28     62.69 o
 -11  12   6       31.18       77.52     42.53 o
 -10  12   6       81.46      208.39     66.40 o
  -9  12   6       16.22      -11.13     63.89 o
  -8  12   6       65.58       62.45     43.34 o
  -7  12   6       14.09       10.99     47.30 o
  -6  12   6       20.05      -19.32     43.36 o
  -5  12   6      301.88      322.15     62.03 o
  -4  12   6      937.39     1101.14    103.64 o
  -3  12   6        4.76        6.85     33.46 o
  -2  12   6       90.43       22.54     49.48 o
  -1  12   6       71.99       43.46     35.20 o
   0  12   6       91.61       70.30     37.38 o
   1  12   6       59.66       58.38     33.80 o
   2  12   6      435.76      448.22     83.68 o
   3  12   6        1.49       65.70     79.39 o
   4  12   6       12.97       64.23     53.16 o
   5  12   6        2.74       82.67     75.43 o
   6  12   6       65.99       44.82     49.24 o
   7  12   6       10.89      -37.23     37.23 o
   8  12   6        1.27      -32.17     43.44 o
 -12  13   6        6.48       65.22     51.76 o
 -11  13   6      445.76      538.89    187.04 o
 -10  13   6       17.33      -70.65     97.34 o
  -9  13   6      553.89      504.35    122.85 o
  -8  13   6      380.03      478.96     75.77 o
  -7  13   6      792.48      790.79     97.89 o
  -6  13   6     2780.74     2764.62    146.97 o
  -5  13   6       69.73       39.07     48.97 o
  -4  13   6     2402.19     2434.54    140.35 o
  -3  13   6     1029.81      816.23     93.93 o
  -2  13   6      765.64      813.77     91.99 o
  -1  13   6     2663.06     2462.23    135.89 o
   0  13   6     2100.12     1846.44    135.12 o
   1  13   6     2938.14     3020.72    145.02 o
   2  13   6       13.96       -4.59     37.44 o
   3  13   6     2027.87     1918.77    163.41 o
   4  13   6      366.89      555.31    156.69 o
   5  13   6       98.29      147.09     90.16 o
   6  13   6      676.69      805.31    114.82 o
   7  13   6       98.57      227.24     67.09 o
 -11  14   6        0.29        8.14     57.62 o
 -10  14   6      173.14      164.92     66.49 o
  -9  14   6       75.31       95.22     52.91 o
  -8  14   6      258.14      340.67     67.27 o
  -7  14   6      415.47      400.63     83.64 o
  -6  14   6       12.52       17.25     41.96 o
  -5  14   6      193.48      138.87     62.85 o
  -4  14   6       21.74       72.90     49.44 o
  -3  14   6      518.34      534.42     85.74 o
  -2  14   6      303.65      345.80     72.97 o
  -1  14   6      212.36      370.58     73.68 o
   0  14   6      936.68     1114.00    107.82 o
   1  14   6      306.21      281.11     90.83 o
   2  14   6      737.67      677.16    101.83 o
   3  14   6       38.87      143.39     54.69 o
   4  14   6      532.78      604.40    210.58 o
   5  14   6      137.38      186.04     65.52 o
   6  14   6      225.93      175.46     59.04 o
  -9  15   6      142.52      102.93     56.61 o
  -8  15   6        1.46      -60.27     63.77 o
  -7  15   6      220.24      227.85     75.69 o
  -6  15   6        0.82        0.10     55.55 o
  -5  15   6       88.15       13.39     51.45 o
  -4  15   6      230.08      324.89     81.65 o
  -3  15   6      148.00      120.82     70.08 o
  -2  15   6       19.04       15.91     40.22 o
  -1  15   6        0.44       -8.99     54.15 o
   0  15   6        0.12      -38.00     38.00 o
   1  15   6      211.90       85.85     59.39 o
   2  15   6      358.22      332.21     79.99 o
   3  15   6       86.23      131.03     53.69 o
   4  15   6      229.51      717.18    179.04 o
  -7  16   6      563.47      566.70    100.90 o
  -6  16   6        7.43       86.64     66.36 o
  -5  16   6     2904.74     3086.39    183.38 o
  -4  16   6        7.73       13.05     60.95 o
  -3  16   6      617.55      662.42    145.72 o
  -2  16   6      108.98       83.57     52.23 o
  -1  16   6      368.71      518.52     86.20 o
   0  16   6      651.26      758.25    101.66 o
   1  16   6        1.81       63.54    119.70 o
   2  16   6     1087.19     1369.36    323.82 o
 -18   1   7      210.41      324.61    101.61 o
 -17   1   7       87.08       65.64     54.14 o
 -16   1   7      890.02      800.14    108.56 o
 -15   1   7      610.01      611.02     92.44 o
 -14   1   7     3600.11     3862.40    177.56 o
 -13   1   7     5262.74     4845.59    329.60 o
 -12   1   7       20.35       52.53     37.14 o
 -11   1   7     1855.22     2131.11    116.70 o
 -10   1   7     2142.05     2252.83    112.72 o
  -9   1   7     1247.19     1296.39    131.01 o
  -8   1   7     1875.33     2097.54     96.82 o
  -7   1   7    13147.51    12666.27    235.23 o
  -6   1   7    15349.11    15245.74    418.89 o
  -5   1   7      776.28      708.53     86.88 o
  -4   1   7     6555.72     6151.45    289.47 o
  -3   1   7      590.55      571.74     35.28 o
  -2   1   7     8902.39     9780.46    169.52 o
  -1   1   7     3347.44     3156.88     81.90 o
   0   1   7    23388.26    26143.56    279.18 o
   1   1   7    37874.74    41709.61    325.37 o
   2   1   7       12.70       44.45     14.63 o
   3   1   7    13923.61    14846.24    161.18 o
   4   1   7     2631.28     2683.74     70.68 o
   5   1   7     3556.16     3691.20    102.29 o
   6   1   7     3535.77     3438.93    106.10 o
   7   1   7     1231.76     1272.09     78.22 o
   8   1   7     2632.99     2644.24    107.39 o
   9   1   7      282.86      303.15     82.38 o
  10   1   7     2866.25     2646.63    147.65 o
  11   1   7      445.38      382.82     84.85 o
  12   1   7      598.70      287.03    135.06 o
  13   1   7     1791.63     1970.59    359.04 o
 -18   2   7        3.40      -20.35     39.64 o
 -17   2   7      888.91      955.65    118.80 o
 -16   2   7       65.90      156.69     84.25 o
 -15   2   7     1421.82     1192.68    125.79 o
 -14   2   7     2122.65     1908.11    142.44 o
 -13   2   7     1054.01     1122.62     87.85 o
 -12   2   7     1595.16     1639.24     91.48 o
 -11   2   7       56.26       22.01     36.18 o
 -10   2   7     4093.91     3718.41    117.50 o
  -9   2   7     3914.25     4128.76    138.87 o
  -8   2   7     5774.19     5438.05    130.97 o
  -7   2   7    21743.99    22583.53    289.56 o
  -6   2   7     1195.00     1083.21     57.37 o
  -5   2   7     8611.24     8139.72    140.71 o
  -4   2   7        9.66       -2.22     19.80 o
  -3   2   7     9979.63    10807.27    151.86 o
  -2   2   7     3596.89     4243.82    170.93 o
  -1   2   7    15140.61    16872.41    197.16 o
   0   2   7    25048.51    27522.75    288.27 o
   1   2   7     2957.32     2926.39     66.81 o
   2   2   7     3637.03     3436.94     63.78 o
   3   2   7      607.99      742.11     34.82 o
   4   2   7     2508.07     2685.17     72.86 o
   5   2   7      988.46     1100.92     64.00 o
   6   2   7     1411.58     1498.60     90.63 o
   7   2   7    14217.79    14851.59    298.25 o
   8   2   7      535.74      459.74     84.28 o
   9   2   7     3160.39     3354.01    159.20 o
  10   2   7      310.10      299.68     74.21 o
  11   2   7       53.56        6.09     59.10 o
  12   2   7      233.96       99.86     69.60 o
 -18   3   7      373.85      289.57     68.47 o
 -17   3   7       34.99       37.55    137.05 o
 -16   3   7      518.01      431.33    186.59 o
 -15   3   7        4.22       57.58     67.80 o
 -14   3   7        6.25       63.02     43.50 o
 -13   3   7      115.54      201.75     54.79 o
 -12   3   7      112.41      113.01     44.18 o
 -11   3   7     2128.60     2105.60     96.74 o
 -10   3   7        1.28      -19.69     19.69 o
  -9   3   7       61.31       39.32     22.44 o
  -8   3   7      527.13      616.73     47.57 o
  -7   3   7       10.27        9.50     16.50 o
  -6   3   7     2174.24     2481.47     72.09 o
  -5   3   7       12.81       -8.07     19.36 o
  -4   3   7     3492.09     2932.49     70.53 o
  -3   3   7     1946.32     2089.28     81.67 o
  -2   3   7     2782.33     2865.12     62.46 o
  -1   3   7       55.97       64.99     27.47 o
   0   3   7       73.87      183.32     57.53 o
   1   3   7       10.21        8.22     13.29 o
   2   3   7       20.42       16.70     15.77 o
   3   3   7     9911.97    10021.33    136.59 o
   4   3   7      141.38      185.90     36.87 o
   5   3   7      368.76      412.69     51.10 o
   6   3   7      642.23      526.92    107.83 o
   7   3   7      188.25      195.04     54.54 o
   8   3   7     1062.00     1050.01    103.25 o
   9   3   7       59.84      -49.62     49.62 o
  10   3   7     1201.33     1167.20    121.49 o
  11   3   7      551.08      428.51     93.10 o
  12   3   7      286.22      344.37     95.00 o
 -18   4   7      141.26      103.57     61.17 o
 -17   4   7     2310.74     2229.63    178.74 o
 -16   4   7      211.04      293.91     72.65 o
 -15   4   7     1066.46     1116.00    124.77 o
 -14   4   7     1784.52     1741.04    196.49 o
 -13   4   7     1075.95     1072.07    109.44 o
 -12   4   7     4817.34     4482.82    124.05 o
 -11   4   7        6.19      -21.30     31.97 o
 -10   4   7    21399.70    20627.35    273.19 o
  -9   4   7        1.71       -1.45     23.26 o
  -8   4   7     6504.98     6294.04    129.36 o
  -7   4   7     4706.42     4735.01    184.53 o
  -6   4   7       37.95       80.97     23.22 o
  -5   4   7    19750.14    20155.94    230.12 o
  -4   4   7       30.93       63.82     18.79 o
  -3   4   7    17712.60    17121.15    215.35 o
  -2   4   7     3882.06     4043.26    109.70 o
  -1   4   7     5859.91     5802.50    130.39 o
   0   4   7     6979.99     7062.89    123.94 o
   1   4   7      176.66      155.51     35.45 o
   2   4   7    12173.87    12182.51    209.94 o
   3   4   7      465.16      435.47     47.26 o
   4   4   7    11602.16    12010.65    200.29 o
   5   4   7     3668.94     3642.42    113.27 o
   6   4   7     8380.86     8330.17    214.77 o
   7   4   7     5041.87     5059.03    177.01 o
   8   4   7        5.37      -17.94     44.05 o
   9   4   7     3023.28     2522.38    196.13 o
  10   4   7      263.12      248.02     74.66 o
  11   4   7     1376.05     1520.08    159.11 o
  12   4   7      432.24      556.48    108.53 o
 -18   5   7      195.19      304.72     77.30 o
 -17   5   7       15.87       61.78     53.46 o
 -16   5   7       28.55      149.34     66.89 o
 -15   5   7       25.69       47.40     45.40 o
 -14   5   7      119.58      260.00     70.02 o
 -13   5   7     2003.29     1890.62    107.26 o
 -12   5   7      886.12      915.63     68.86 o
 -11   5   7      201.23      197.17     35.36 o
 -10   5   7       95.43      113.87     31.11 o
  -9   5   7      201.75      206.77     34.75 o
  -8   5   7      139.06      171.61     31.26 o
  -7   5   7     7548.17     7445.10    139.28 o
  -6   5   7     2286.18     2158.61     71.20 o
  -5   5   7      241.14      253.26     30.62 o
  -4   5   7      548.92      564.89     37.83 o
  -3   5   7      378.47      421.68     28.66 o
  -2   5   7       17.70       37.93     23.63 o
  -1   5   7      814.18      696.56     55.33 o
   0   5   7     1473.86     1288.72     59.11 o
   1   5   7     5298.46     5163.29    109.32 o
   2   5   7     1341.05     1436.80     96.79 o
   3   5   7       39.87       11.74     27.03 o
   4   5   7       59.69       31.94     32.59 o
   5   5   7      242.11      255.93     49.86 o
   6   5   7      475.52      523.88     75.37 o
   7   5   7       44.31       85.65     45.14 o
   8   5   7      940.58      898.27    142.79 o
   9   5   7       49.85      -72.55    114.68 o
  10   5   7       12.08      -86.20     86.20 o
  11   5   7        0.47      -60.89     60.89 o
  12   5   7      115.04       26.10     92.98 o
 -17   6   7     1261.60     1129.33    131.23 o
 -16   6   7        5.65        8.97     52.44 o
 -15   6   7       57.47       53.71     40.70 o
 -14   6   7      898.73      772.69     79.41 o
 -13   6   7      125.12      136.02     41.24 o
 -12   6   7     2050.15     2037.65     90.09 o
 -11   6   7     1256.33     1204.40     75.83 o
 -10   6   7     2012.09     2060.79     86.11 o
  -9   6   7      462.07      505.00     50.24 o
  -8   6   7     1594.27     1553.53     72.39 o
  -7   6   7       33.36       37.24     23.84 o
  -6   6   7      178.85      190.04     32.39 o
  -5   6   7     6905.12     6722.26    125.01 o
  -4   6   7      275.27      261.98     33.11 o
  -3   6   7    12854.56    12242.14    217.81 o
  -2   6   7     3659.47     3578.02    161.08 o
  -1   6   7     3623.09     3578.17     89.10 o
   0   6   7     1398.10     1202.92     65.74 o
   1   6   7     1391.83     1367.34     64.36 o
   2   6   7     2457.14     2535.93     76.94 o
   3   6   7        5.44       39.41     30.29 o
   4   6   7     5711.09     5567.44    190.44 o
   5   6   7     1493.90     1613.87     99.13 o
   6   6   7      359.62      312.82     66.99 o
   7   6   7      518.78      448.63    154.87 o
   8   6   7        0.37      -71.47     82.59 o
   9   6   7      200.23      205.35     80.47 o
  10   6   7      141.76      181.09     88.87 o
  11   6   7      224.07      171.74     88.77 o
 -17   7   7        9.69       -9.55     44.22 o
 -15   7   7        3.26      -27.37     32.20 o
 -14   7   7     1073.47     1277.02    113.86 o
 -13   7   7       29.71       79.19     37.58 o
 -12   7   7      144.87      172.64     42.32 o
 -11   7   7     4699.48     4927.89    139.60 o
 -10   7   7      195.65      157.21     33.56 o
  -9   7   7     3450.85     3394.69    106.15 o
  -8   7   7     1060.25     1016.07     64.53 o
  -7   7   7      821.14      914.99     59.42 o
  -6   7   7     3368.07     2949.99    106.60 o
  -5   7   7      438.65      463.93     41.65 o
  -4   7   7    14444.72    14110.61    190.09 o
  -3   7   7       79.90      104.50     37.32 o
  -2   7   7     5700.49     5810.25    153.46 o
  -1   7   7     2298.73     2215.19     95.60 o
   0   7   7      995.83      869.21     69.26 o
   1   7   7      509.22      459.72     55.38 o
   2   7   7        6.56       69.85     26.76 o
   3   7   7     7182.09     7089.01    207.32 o
   4   7   7      260.84      345.49     53.31 o
   5   7   7     2111.60     1995.26    102.40 o
   6   7   7      503.52      596.69     69.40 o
   7   7   7       89.10       83.67     50.05 o
   8   7   7      608.02      557.19     91.73 o
   9   7   7       49.74       39.82     72.94 o
  10   7   7     1967.64     2171.28    192.47 o
  11   7   7      273.95      316.40    112.80 o
 -16   8   7        1.12      -38.95     38.95 o
 -15   8   7      106.24      137.32     45.26 o
 -14   8   7       32.42       71.20     36.34 o
 -13   8   7       79.19      179.82     42.66 o
 -12   8   7      383.11      312.52     52.74 o
 -11   8   7       96.89       73.29     30.09 o
 -10   8   7       28.16       86.14     31.00 o
  -9   8   7      224.67      249.51     41.17 o
  -8   8   7        9.64       -4.64     21.04 o
  -7   8   7        6.49       33.19     24.48 o
  -6   8   7      211.08      233.25     36.28 o
  -5   8   7      261.74      272.47     49.65 o
  -4   8   7      327.76      334.41     51.48 o
  -3   8   7      602.54      638.78     66.03 o
  -2   8   7      178.96      227.66     45.56 o
  -1   8   7       35.73       34.75     30.27 o
   0   8   7     1787.61     1719.28     94.80 o
   1   8   7      329.93      318.93     53.14 o
   2   8   7      882.01      815.30     63.18 o
   3   8   7      822.24      781.74     79.24 o
   4   8   7      348.58      283.84     69.28 o
   5   8   7      491.79      503.29     73.18 o
   6   8   7       71.21      -35.34     35.34 o
   7   8   7      293.57      379.05    192.36 o
   8   8   7      147.91      192.43     81.64 o
   9   8   7       39.16       21.96     70.97 o
  10   8   7       34.37      -24.54    109.38 o
  11   8   7      116.02       55.66    140.42 o
 -16   9   7     1149.10     1351.33    145.70 o
 -15   9   7      374.92      349.54     60.61 o
 -14   9   7     1368.89     1452.41    118.07 o
 -13   9   7      633.07      656.54    141.40 o
 -12   9   7      451.60      472.69    118.27 o
 -11   9   7     2005.34     2058.62     98.27 o
 -10   9   7       40.96       39.85     27.93 o
  -9   9   7     3790.07     3646.42    150.03 o
  -8   9   7     2732.77     2645.95     96.93 o
  -7   9   7     1682.70     1739.82     81.11 o
  -6   9   7     1019.43     1022.48     86.82 o
  -5   9   7      942.49      972.38    104.37 o
  -4   9   7     2901.09     2938.77    163.38 o
  -3   9   7     1280.75     1104.49     86.48 o
  -2   9   7     2743.92     2434.75    110.53 o
  -1   9   7     3000.97     2638.67    113.99 o
   0   9   7      676.38      765.48     77.28 o
   1   9   7     1305.96     1345.42     93.34 o
   2   9   7      288.79      361.26     58.73 o
   3   9   7     7687.55     7429.75    201.91 o
   4   9   7        5.61      -11.17     38.28 o
   5   9   7      344.80      343.22     67.49 o
   6   9   7     1441.32     1576.30    130.99 o
   7   9   7      224.36      240.16     85.41 o
   8   9   7     1289.82     1134.84    144.92 o
   9   9   7       30.65      -12.37     78.16 o
  10   9   7     1095.09     1200.69    163.02 o
 -15  10   7       69.33      116.71     41.99 o
 -14  10   7      288.05      407.29     66.63 o
 -13  10   7       10.10      -16.37     51.03 o
 -12  10   7      222.49      278.59     61.14 o
 -11  10   7      148.38      137.15     41.38 o
 -10  10   7     1262.08     1220.58     82.84 o
  -9  10   7      621.18      658.83     66.19 o
  -8  10   7      545.77      506.73     72.85 o
  -7  10   7      433.71      319.76     59.48 o
  -6  10   7      757.81      650.73    106.96 o
  -5  10   7     1258.17     1149.96     95.20 o
  -4  10   7      150.72      132.57     42.63 o
  -3  10   7     3777.77     3308.76    292.04 o
  -2  10   7      305.03      433.04     63.05 o
  -1  10   7     1173.76     1229.08    161.72 o
   0  10   7      411.94      433.62     63.39 o
   1  10   7      949.54      916.16     70.02 o
   2  10   7      806.60      804.81    137.53 o
   3  10   7       13.93      -34.16     34.16 o
   4  10   7     3348.68     3099.79    146.90 o
   5  10   7     1817.80     1844.05    127.09 o
   6  10   7      857.62      766.80     95.10 o
   7  10   7      141.44       33.05     67.39 o
   8  10   7      134.36      180.83     84.95 o
   9  10   7      342.73      259.75    102.82 o
 -14  11   7      185.95      115.09     43.05 o
 -12  11   7      102.39      250.04     53.83 o
 -11  11   7       81.05      111.99     56.14 o
 -10  11   7       17.28       20.54     45.22 o
  -9  11   7      449.65      513.80    113.91 o
  -8  11   7      491.71      583.99     84.84 o
  -7  11   7      683.02      573.50     78.83 o
  -6  11   7     2562.19     2361.87    141.23 o
  -5  11   7      257.94      257.22     56.16 o
  -4  11   7      148.20      224.02     75.83 o
  -3  11   7      148.72      226.68     52.18 o
  -2  11   7      121.70      202.38     53.55 o
  -1  11   7      682.89      859.24     86.55 o
   0  11   7      311.99      217.65     58.23 o
   1  11   7     1975.21     2043.55     96.24 o
   2  11   7      192.50      145.13     48.11 o
   3  11   7     1554.80     1717.37    117.25 o
   4  11   7       78.37      154.79     55.33 o
   5  11   7      340.92      322.09     73.89 o
   6  11   7      778.53      740.10    125.11 o
   7  11   7       61.92       86.19     69.27 o
   8  11   7      747.28      788.34    170.41 o
   9  11   7      106.32      249.57    115.24 o
 -13  12   7      501.81      586.41    160.37 o
 -12  12   7      596.88      549.46     97.92 o
 -11  12   7       87.31      114.24     79.34 o
 -10  12   7     1526.85     1626.76    135.00 o
  -9  12   7      412.80      399.76     72.86 o
  -8  12   7     1914.55     1756.69    126.83 o
  -7  12   7     1888.58     1933.78    130.42 o
  -6  12   7     1469.13     1508.25    117.81 o
  -5  12   7     1539.89     1623.46    119.54 o
  -4  12   7      152.61      182.55     82.71 o
  -3  12   7     2422.26     2065.17    122.62 o
  -2  12   7      771.77      925.48     96.96 o
  -1  12   7     1399.26     1432.31    158.30 o
   0  12   7     3084.18     3284.67    143.65 o
   1  12   7     1600.83     1556.86    112.91 o
   2  12   7     1135.50     1129.94    129.03 o
   3  12   7       17.98       12.60     36.71 o
   4  12   7      569.83      702.84    104.29 o
   5  12   7     1042.59      916.85    152.19 o
   6  12   7      473.35      581.64    104.71 o
   7  12   7      772.35      941.83    282.93 o
   8  12   7      138.37      133.33    102.15 o
 -12  13   7        0.10       76.66     48.10 o
 -11  13   7       24.26       90.43    103.97 o
 -10  13   7        0.07      -11.80     39.87 o
  -9  13   7       36.85       67.06     40.24 o
  -8  13   7      115.89       57.55     54.23 o
  -7  13   7       90.30      119.21     57.06 o
  -6  13   7       58.64      100.34     58.18 o
  -5  13   7      337.54      396.68    109.30 o
  -4  13   7       78.09      116.91     83.18 o
  -3  13   7       82.63       52.49     42.74 o
  -2  13   7       17.38       31.39     43.18 o
  -1  13   7      374.83      390.67     73.94 o
   0  13   7       67.92       53.17     38.45 o
   1  13   7      183.94      135.95     79.80 o
   2  13   7      160.07      112.99     52.72 o
   3  13   7      403.27      393.53     86.11 o
   4  13   7       18.83        0.56    126.60 o
   5  13   7        1.54       75.34     96.29 o
   6  13   7       71.72       18.99     95.43 o
 -11  14   7        0.07       13.01     44.69 o
 -10  14   7      290.16      308.13     76.53 o
  -9  14   7        1.62       29.50     57.81 o
  -8  14   7      820.80      973.53    115.17 o
  -7  14   7      975.71      964.22    110.31 o
  -6  14   7       69.78      128.14     59.22 o
  -5  14   7     2126.51     2094.97    147.77 o
  -4  14   7       56.18      -69.19     82.57 o
  -3  14   7     1091.98     1338.48    122.85 o
  -2  14   7      117.15      126.66     54.93 o
  -1  14   7      408.80      446.80     77.70 o
   0  14   7     1258.86     1272.64    117.00 o
   1  14   7       57.85      -38.81     38.81 o
   2  14   7     1319.04     1272.90    142.68 o
   3  14   7      422.56      529.07     91.88 o
   4  14   7      171.11      265.34     82.84 o
   5  14   7      147.64      108.90     66.53 o
  -9  15   7      327.26      279.21     68.73 o
  -8  15   7      163.33      184.14     72.84 o
  -7  15   7      178.34      193.50     72.93 o
  -6  15   7     1190.98     1141.77    124.18 o
  -5  15   7       23.14      -40.45     59.40 o
  -4  15   7     1341.99     1461.31    170.40 o
  -3  15   7        0.09      134.95     97.68 o
  -2  15   7     1288.16     1385.97    128.43 o
  -1  15   7      338.73      314.29     70.79 o
   0  15   7      718.12      700.86    155.13 o
   1  15   7     1493.33     1684.01    162.65 o
   2  15   7       22.98      -37.23     38.60 o
   3  15   7      798.87      710.06    109.05 o
  -6  16   7       68.91      102.32     69.81 o
  -5  16   7       54.57       53.47     65.00 o
  -4  16   7        2.29       -7.96     56.04 o
  -3  16   7        7.30      148.32    101.58 o
  -2  16   7        2.01       47.51     49.99 o
  -1  16   7        2.38       26.82     44.43 o
   0  16   7        4.16      -77.38     77.93 o
   1  16   7      105.63      133.26     59.58 o
 -18   0   8      168.45      217.49     83.71 o
 -17   0   8      326.63      191.31     84.89 o
 -16   0   8        7.18       64.71     68.98 o
 -15   0   8     2525.34     2598.04    215.49 o
 -14   0   8      134.24      143.69     86.07 o
 -13   0   8     5490.87     5396.94    283.38 o
 -12   0   8     2451.47     2210.78    173.86 o
 -11   0   8     1691.05     1537.69    150.96 o
 -10   0   8     5790.16     5652.42    251.84 o
  -9   0   8      629.67      627.65     98.07 o
  -8   0   8    18444.65    19102.43    453.15 o
  -7   0   8     8444.99     7484.40    246.57 o
  -6   0   8     6125.29     6138.93    207.95 o
  -5   0   8    10233.97    10087.44    264.75 o
  -4   0   8      219.41      317.55     52.80 o
  -3   0   8     4741.12     4667.23    157.14 o
  -2   0   8       31.05       16.93     29.76 o
   0   0   8    13618.11    13690.74    231.89 o
   1   0   8     6540.27     7136.70    157.58 o
   2   0   8     2595.55     2291.02     78.29 o
   3   0   8      980.39     1144.33    149.31 o
   4   0   8     1779.83     1788.18    100.53 o
   5   0   8       61.86      153.37     46.14 o
   6   0   8     3466.46     3332.61    239.66 o
   7   0   8     5793.03     6110.64    234.07 o
   8   0   8        6.03       -3.89     45.15 o
   9   0   8      609.53      565.12    177.95 o
  10   0   8     1112.19     1224.31    239.94 o
  11   0   8     1459.40     1682.29    282.11 o
  12   0   8       55.57     -115.42    140.14 o
 -18   1   8        0.34        1.01    156.32 o
 -17   1   8        1.58      -10.97    115.38 o
 -16   1   8      631.08      580.01     91.93 o
 -15   1   8      468.07      472.92     84.45 o
 -14   1   8     1006.67     1029.95     86.21 o
 -13   1   8     1247.01     1271.81    116.02 o
 -12   1   8        7.65       10.19     34.75 o
 -11   1   8       18.87       20.78     34.13 o
 -10   1   8       43.74       58.36     36.00 o
  -9   1   8     2760.72     2590.43    113.23 o
  -8   1   8     1144.55     1131.91     79.18 o
  -7   1   8     5288.38     5142.48    141.33 o
  -6   1   8     3293.09     2898.11     99.48 o
  -5   1   8     1751.12     1884.78     70.59 o
  -4   1   8      300.29      284.87     58.30 o
  -3   1   8       88.59      124.27     24.35 o
  -2   1   8    12506.42    13267.94    178.24 o
  -1   1   8      743.61      725.34     52.97 o
   0   1   8    12609.39    14371.83    168.82 o
   1   1   8      948.52      790.65     36.70 o
   2   1   8      622.15      659.78     34.39 o
   3   1   8      124.70      161.28     21.62 o
   4   1   8      269.71      323.74     39.36 o
   5   1   8       35.21       44.83     26.54 o
   6   1   8     1042.59     1146.73     71.91 o
   7   1   8      448.35      437.84     69.71 o
   8   1   8      612.69      630.37    104.97 o
   9   1   8       23.23      -43.53     48.02 o
  10   1   8      179.40       74.64     91.12 o
  11   1   8       89.97      118.67    100.28 o
  12   1   8      114.79     -103.30    103.30 o
 -18   2   8       14.73        2.39     73.44 o
 -17   2   8      538.35      607.90     95.14 o
 -16   2   8       79.53      157.70     57.71 o
 -15   2   8      717.04      689.82     95.26 o
 -14   2   8        5.09       43.10     37.11 o
 -13   2   8     1546.16     1565.07    112.87 o
 -12   2   8      823.48      915.22     77.97 o
 -11   2   8      240.59      213.12     40.70 o
 -10   2   8     5565.23     5587.30    145.92 o
  -9   2   8      122.08       95.17     32.57 o
  -8   2   8     7802.01     7193.62    180.57 o
  -7   2   8     1306.34     1389.89     65.19 o
  -6   2   8     2952.24     2963.45     88.42 o
  -5   2   8     8470.54     8622.11    149.16 o
  -4   2   8     1159.30     1230.21     56.06 o
  -3   2   8     3979.56     3407.28     95.05 o
  -2   2   8      358.10      385.01     35.65 o
  -1   2   8     1595.50     1306.81     74.24 o
   0   2   8      949.00      941.46     73.02 o
   1   2   8      317.94      342.47     31.12 o
   2   2   8     4985.80     4736.57     79.49 o
   3   2   8      418.37      504.73     37.37 o
   4   2   8     4966.55     5053.84    101.98 o
   5   2   8      232.72      329.17     54.46 o
   6   2   8        7.16       -8.95     37.18 o
   7   2   8      116.68      101.74     74.66 o
   8   2   8       16.94       33.11     45.95 o
   9   2   8      150.10      139.60     59.79 o
  10   2   8      367.02      359.07     84.96 o
  11   2   8      682.85      666.71    104.53 o
  12   2   8        5.08     -126.56    126.56 o
 -18   3   8      235.93      367.91     78.90 o
 -17   3   8      310.34      281.23     81.30 o
 -16   3   8     1921.94     2041.23    163.69 o
 -15   3   8      175.44      155.59     77.34 o
 -14   3   8     2678.20     2433.05    142.94 o
 -13   3   8     3309.98     3559.90    131.13 o
 -12   3   8       26.69       39.68     55.86 o
 -11   3   8     2002.86     1922.28     91.58 o
 -10   3   8      191.36      244.34     41.21 o
  -9   3   8     1617.11     1513.86     87.89 o
  -8   3   8     8546.68     8695.72    173.34 o
  -7   3   8     5801.40     5258.20    126.24 o
  -6   3   8     8844.85     9047.51    162.50 o
  -5   3   8      676.48      707.22     47.55 o
  -4   3   8      437.61      370.11     37.33 o
  -3   3   8      990.64     1167.03     52.43 o
  -2   3   8    15943.40    15786.28    192.60 o
  -1   3   8     3435.71     3223.51    119.23 o
   0   3   8     6570.67     6488.18    104.05 o
   1   3   8     8781.41     8390.52    166.20 o
   2   3   8      168.40      140.89     30.64 o
   3   3   8     3225.26     3177.59     97.08 o
   4   3   8      142.44      165.78     39.21 o
   5   3   8     5422.77     5108.14    161.69 o
   6   3   8     4885.96     4814.87    229.16 o
   7   3   8     7259.47     7183.70    211.66 o
   8   3   8     2190.98     1919.05    130.68 o
   9   3   8      223.77      119.81     61.48 o
  10   3   8     2461.37     2214.54    153.91 o
  11   3   8      181.68        4.36     80.44 o
  12   3   8      457.62      607.61    110.85 o
 -18   4   8       31.00       29.36     51.61 o
 -17   4   8       54.09      272.60     70.60 o
 -16   4   8      209.32      288.41     74.05 o
 -15   4   8        1.03      -15.08     37.25 o
 -14   4   8      180.82      188.18     79.21 o
 -13   4   8      104.02      161.32     55.03 o
 -12   4   8      138.07      142.04     41.13 o
 -11   4   8       50.75      101.38     29.29 o
 -10   4   8       70.83       68.83     26.98 o
  -9   4   8        6.18      -18.21     18.21 o
  -8   4   8      991.27      928.32     58.80 o
  -6   4   8       43.94       80.97     21.82 o
  -5   4   8        2.48        3.33     16.19 o
  -4   4   8     2752.71     2757.26     70.04 o
  -3   4   8      248.14      173.87     23.01 o
  -2   4   8      127.23      131.45     30.12 o
  -1   4   8      755.03      929.39    100.11 o
   0   4   8     2865.61     2552.21     89.03 o
   1   4   8       73.49      105.46     30.87 o
   2   4   8      774.38      831.81     57.38 o
   3   4   8      190.54      219.74     41.37 o
   4   4   8      166.13      127.55     38.89 o
   5   4   8     4673.02     4506.39    156.85 o
   6   4   8     1363.23     1339.65    104.54 o
   7   4   8     1122.75     1154.75    105.01 o
   8   4   8       22.90       28.45     50.44 o
   9   4   8       15.77        6.98     77.49 o
  10   4   8      142.14      144.84     73.24 o
  11   4   8       20.12       14.79     85.32 o
 -18   5   8      344.79      673.35    106.17 o
 -17   5   8       23.63       71.03     53.85 o
 -16   5   8      816.78      660.46    162.37 o
 -15   5   8      180.59      138.90     56.67 o
 -14   5   8      602.36      676.85    101.29 o
 -13   5   8     2642.95     2508.45    101.74 o
 -12   5   8     1025.53     1065.41     87.84 o
 -11   5   8    13378.21    13376.75    305.35 o
 -10   5   8      478.96      434.54     47.10 o
  -9   5   8     2817.48     2792.91     91.18 o
  -8   5   8     1479.99     1327.47     66.54 o
  -7   5   8        4.94       -6.88     18.88 o
  -6   5   8      695.74      665.83     47.17 o
  -5   5   8       32.79       40.16     18.41 o
  -4   5   8    12767.85    12710.74    199.14 o
  -3   5   8      197.33      205.46     38.43 o
  -2   5   8     8668.85     8304.48    173.76 o
  -1   5   8      630.39      655.10     63.24 o
   0   5   8     1055.05     1054.04     93.52 o
   1   5   8     2033.01     2065.97     88.07 o
   2   5   8       37.64       31.36     24.75 o
   3   5   8     7181.12     7143.39    180.15 o
   4   5   8      141.02       89.65     38.63 o
   5   5   8     2947.05     2692.97    125.25 o
   6   5   8      113.95       62.13     46.68 o
   7   5   8     2068.85     2002.24    133.79 o
   8   5   8      703.63      558.87    103.06 o
   9   5   8       44.11       34.41     53.39 o
  10   5   8     2009.40     2105.07    158.17 o
  11   5   8      715.97      921.85    161.86 o
 -17   6   8      755.91      684.21    136.92 o
 -16   6   8      154.22      164.16     68.38 o
 -15   6   8       62.15       79.01     36.19 o
 -14   6   8        2.09       28.93     32.76 o
 -13   6   8      372.28      339.12     85.81 o
 -12   6   8      109.55      170.91     36.01 o
 -11   6   8       12.00        4.33     25.42 o
 -10   6   8     1171.93     1111.99     70.95 o
  -9   6   8       59.33       52.24     26.66 o
  -8   6   8      912.90      949.82     61.37 o
  -7   6   8       23.80       60.41     22.65 o
  -6   6   8      438.58      447.40     41.62 o
  -5   6   8     7763.76     7976.98    137.76 o
  -4   6   8       41.83       10.08     29.78 o
  -3   6   8     5705.54     5701.84    149.24 o
  -2   6   8        0.39        0.07     21.67 o
  -1   6   8     2247.90     2094.89     72.70 o
   0   6   8     1617.29     1548.30     92.00 o
   1   6   8      363.40      410.36     44.38 o
   2   6   8      646.23      643.76     56.85 o
   3   6   8       70.46       59.81     36.14 o
   4   6   8     4858.95     4748.46    136.82 o
   5   6   8       11.70      -31.19     32.03 o
   6   6   8      772.34      746.76     89.61 o
   7   6   8      567.56      550.69     84.89 o
   8   6   8        4.82      -49.80     50.94 o
   9   6   8      892.08      976.94    119.07 o
  10   6   8       48.91       31.00     69.72 o
  11   6   8      791.19      642.37    146.46 o
 -17   7   8        2.24       61.67     48.91 o
 -16   7   8      133.22      146.06     43.48 o
 -15   7   8       58.23        0.57     53.82 o
 -14   7   8        7.93       40.33     43.90 o
 -13   7   8      137.69      148.98     41.30 o
 -12   7   8      797.32      667.50     64.05 o
 -11   7   8      907.50      977.15     73.86 o
 -10   7   8      325.24      351.98     66.00 o
  -9   7   8      784.85      777.69     61.96 o
  -8   7   8      270.61      294.82     39.33 o
  -7   7   8      160.31      214.84     34.53 o
  -6   7   8      153.59      203.89     32.06 o
  -5   7   8      892.22      779.65     71.33 o
  -4   7   8     2730.80     2663.40    109.58 o
  -3   7   8      568.35      473.74     62.58 o
  -2   7   8      474.12      512.13     63.30 o
  -1   7   8       53.44       27.00     26.62 o
   0   7   8       45.69       25.63     27.50 o
   1   7   8       69.00      105.64     35.56 o
   2   7   8     1167.26     1041.69    118.88 o
   3   7   8       52.04       48.02     35.33 o
   4   7   8     1109.75     1095.30     92.00 o
   5   7   8        0.39        4.02     36.40 o
   6   7   8       39.04       21.46     42.78 o
   7   7   8      170.92      151.37    124.10 o
   8   7   8      336.72      284.40     86.49 o
   9   7   8        1.68        1.18     84.84 o
  10   7   8      135.88      266.85     99.47 o
 -16   8   8       22.92      103.17     46.80 o
 -15   8   8      410.65      481.92     70.45 o
 -14   8   8      405.36      437.50     64.06 o
 -13   8   8      811.83      792.47    138.52 o
 -12   8   8     1549.75     1463.41     90.09 o
 -11   8   8       56.73       56.68     28.06 o
 -10   8   8     4370.63     4461.50    147.73 o
  -9   8   8      429.11      410.44     50.40 o
  -8   8   8     2190.73     2224.90     86.91 o
  -7   8   8      895.04      916.97     83.40 o
  -6   8   8     5310.56     5306.31    163.67 o
  -5   8   8     2695.79     2604.16    116.99 o
  -4   8   8      187.38      194.82     46.39 o
  -3   8   8     6014.28     5621.37    243.09 o
  -2   8   8      721.69      747.77     73.10 o
  -1   8   8      384.23      444.24     78.88 o
   0   8   8      648.03      594.60     66.77 o
   1   8   8     4648.14     4516.14    217.30 o
   2   8   8     1846.91     1770.82    165.10 o
   3   8   8      186.47      198.22     49.31 o
   4   8   8     2601.32     2470.15    133.43 o
   5   8   8     1945.62     1953.91    123.74 o
   6   8   8      661.43      714.84    110.28 o
   7   8   8      248.76      218.99     90.02 o
   8   8   8      196.48      277.35     96.97 o
   9   8   8     2197.40     2265.43    196.53 o
  10   8   8       59.84      137.93     89.74 o
 -16   9   8      111.74      236.46     66.93 o
 -15   9   8      110.49       75.79     72.60 o
 -14   9   8       18.40       13.41     40.92 o
 -13   9   8       86.40      115.21     41.68 o
 -12   9   8      118.58      103.56     37.73 o
 -11   9   8      873.46      937.73     75.00 o
 -10   9   8       97.17      139.65     36.82 o
  -9   9   8      700.05      764.09     82.36 o
  -8   9   8        1.20       -5.33     31.88 o
  -7   9   8        3.09        4.20     31.53 o
  -6   9   8       39.35       64.43     37.90 o
  -5   9   8        0.27      -15.40     25.81 o
  -4   9   8     2807.24     2969.22    138.84 o
  -3   9   8        4.49       33.89     25.62 o
  -2   9   8      177.21      181.88     46.98 o
  -1   9   8      331.28      332.13     75.33 o
   0   9   8       31.03      -29.83     29.83 o
   1   9   8      145.76      132.04     43.28 o
   2   9   8      463.96      564.11     72.35 o
   3   9   8     4617.59     4617.81    165.58 o
   4   9   8        4.64       24.85     43.41 o
   5   9   8      294.23      266.39     65.02 o
   6   9   8        6.73        1.85     61.07 o
   7   9   8       76.81       76.53     63.40 o
   8   9   8       50.08       57.84     72.74 o
   9   9   8       48.73       82.18     83.09 o
 -15  10   8      936.50      921.57     99.72 o
 -14  10   8      311.88      340.98     61.30 o
 -13  10   8      856.70      926.67     93.56 o
 -12  10   8      175.74      295.11     58.29 o
 -11  10   8       64.70       20.33     35.51 o
 -10  10   8      887.60     1063.24    100.84 o
  -9  10   8      191.22      169.53     60.15 o
  -8  10   8     1716.09     1595.38    136.63 o
  -7  10   8     1210.86     1196.82    100.66 o
  -6  10   8      620.63      556.37     75.67 o
  -5  10   8      971.39      947.01     90.80 o
  -4  10   8       16.58       58.46     33.75 o
  -3  10   8     1389.61     1403.66    124.84 o
  -2  10   8     2886.95     2745.62    143.82 o
  -1  10   8      791.23      868.73     84.49 o
   0  10   8     2733.30     2540.18    121.39 o
   1  10   8      662.69      614.22     61.84 o
   2  10   8     3329.57     3246.73    138.90 o
   3  10   8       17.79       72.70     48.93 o
   4  10   8     1715.50     1582.52    120.28 o
   5  10   8       86.99      127.98     73.12 o
   6  10   8      405.21      395.27     80.76 o
   7  10   8     1356.35     1352.47    157.46 o
   8  10   8       96.79      147.47     89.44 o
   9  10   8      699.52      341.64    211.67 o
 -14  11   8      312.67      424.85    124.29 o
 -13  11   8      373.68      397.62     89.98 o
 -12  11   8      417.78      439.41    134.96 o
 -11  11   8      770.94      836.99     92.80 o
 -10  11   8       63.23       69.72     37.16 o
  -9  11   8     1346.35     1220.69    145.33 o
  -8  11   8      400.52      403.48     74.15 o
  -7  11   8      986.87      917.83     96.13 o
  -6  11   8     1780.15     1761.94    121.36 o
  -5  11   8      451.30      363.76     66.94 o
  -4  11   8     3792.09     3443.89    145.26 o
  -3  11   8      598.20      630.99     77.37 o
  -2  11   8     1801.47     1819.39    117.56 o
  -1  11   8      909.94      796.80    100.96 o
   0  11   8     2169.37     2247.30    120.76 o
   1  11   8     2314.71     2288.31    118.40 o
   2  11   8     1071.19     1075.26     99.06 o
   3  11   8     1669.50     1781.05    124.14 o
   4  11   8      198.50      177.73     64.27 o
   5  11   8      605.87      517.19     99.71 o
   6  11   8      377.21      562.75    106.57 o
   7  11   8      549.72      460.68    119.65 o
   8  11   8      424.20      580.67    153.51 o
 -13  12   8       40.05      173.75     57.95 o
 -12  12   8        6.01        1.61    124.33 o
 -11  12   8       32.39       88.55     58.30 o
 -10  12   8       33.02       50.10     43.49 o
  -9  12   8       32.28       64.11     42.87 o
  -8  12   8      559.86      608.14     94.26 o
  -7  12   8      105.73      186.37     57.92 o
  -6  12   8       37.62       32.49     51.32 o
  -5  12   8     1143.38      956.07    101.39 o
  -4  12   8      153.32       95.08     44.90 o
  -3  12   8      218.90      249.22     57.43 o
  -2  12   8      246.20      380.77     82.17 o
  -1  12   8       33.08       47.55     38.80 o
   0  12   8      523.28      428.15     69.02 o
   1  12   8      126.68      217.25     55.77 o
   2  12   8      113.42      159.25     56.71 o
   3  12   8        0.84      -69.32     75.89 o
   4  12   8        0.35       -4.14     57.73 o
   5  12   8        2.28       15.01     61.43 o
   6  12   8        0.48      -10.84     71.66 o
   7  12   8      250.30      315.10    117.61 o
 -12  13   8      125.27      169.61     62.61 o
 -11  13   8      430.31      371.14     79.55 o
 -10  13   8       15.42       51.41     37.31 o
  -9  13   8     1255.89     1057.49    109.88 o
  -8  13   8      603.89      619.74     93.18 o
  -7  13   8     1660.90     1462.92    125.76 o
  -6  13   8     2498.27     2037.16    189.02 o
  -5  13   8      244.02      271.54     68.61 o
  -4  13   8     1188.80     1227.62    155.68 o
  -3  13   8       18.81      -21.77     34.26 o
  -2  13   8     2237.54     2235.99    140.19 o
  -1  13   8      563.28      534.29     77.06 o
   0  13   8     1024.14      959.32     98.95 o
   1  13   8     1025.58     1005.50    130.97 o
   2  13   8        4.02       27.54     63.98 o
   3  13   8      855.42     1156.30    151.69 o
   4  13   8      113.93      158.16     86.80 o
   5  13   8      814.33      943.07    129.47 o
 -11  14   8       40.03       60.53    149.10 o
 -10  14   8      604.55      644.84     94.25 o
  -9  14   8      296.82      402.16     87.07 o
  -8  14   8      361.00      437.47     87.70 o
  -7  14   8      762.78      897.88    109.16 o
  -6  14   8      450.80      482.05     91.28 o
  -5  14   8      319.89      501.89     92.59 o
  -4  14   8      256.45      167.47     67.56 o
  -3  14   8      322.22      265.49     69.33 o
  -2  14   8       42.08       62.65     75.15 o
  -1  14   8      361.79      357.82     69.48 o
   0  14   8      490.26      579.40    188.31 o
   1  14   8      530.64      572.74    204.58 o
   2  14   8      494.43      630.89    257.43 o
   3  14   8        2.75      -30.54     44.81 o
   4  14   8       77.68      -37.77     42.46 o
  -9  15   8      211.19      183.00     71.65 o
  -8  15   8        6.04      -28.03     74.26 o
  -7  15   8      361.79      410.84     96.50 o
  -6  15   8      145.34      115.92     74.92 o
  -5  15   8       16.19       57.51     84.85 o
  -4  15   8      329.40      263.11     85.28 o
  -3  15   8        0.78       24.33     47.65 o
  -2  15   8      321.57      262.90    104.70 o
  -1  15   8      176.18      158.65     53.18 o
   0  15   8       47.34       72.23     51.51 o
   1  15   8      159.03      393.53    138.96 o
   2  15   8      101.32      146.63     61.36 o
  -5  16   8     1030.67     1226.87    137.14 o
  -4  16   8       25.26       18.87     61.10 o
  -3  16   8      881.84      898.37    156.91 o
  -2  16   8        4.08      -40.12     53.07 o
  -1  16   8      886.74      888.40    140.10 o
 -19   1   9      278.11      382.72    101.97 o
 -18   1   9      288.30      387.57     97.43 o
 -17   1   9       62.20       77.60     38.08 o
 -16   1   9     2298.74     2075.62    159.47 o
 -15   1   9      420.80      493.75     85.24 o
 -14   1   9     1973.64     2022.81    111.21 o
 -13   1   9     1929.85     2098.55    109.01 o
 -12   1   9      702.46      761.31     86.11 o
 -11   1   9     2154.25     2151.73    116.41 o
 -10   1   9      505.39      479.97     66.24 o
  -9   1   9     7052.48     6904.88    189.10 o
  -8   1   9     1610.45     1388.87     82.27 o
  -7   1   9     8432.49     8145.04    159.67 o
  -6   1   9     8453.93     8544.61    157.71 o
  -5   1   9     6108.17     6085.87    124.92 o
  -4   1   9     2149.64     2138.61     69.12 o
  -3   1   9      207.96      290.85     32.02 o
  -2   1   9     6597.51     6435.77    120.33 o
  -1   1   9     6446.34     6302.65    115.87 o
   0   1   9     3960.70     3730.26     94.46 o
   1   1   9     4813.72     4915.82     88.51 o
   2   1   9     2540.74     2560.53     62.12 o
   3   1   9     2580.53     2539.79     70.83 o
   4   1   9      346.26      446.67     57.92 o
   5   1   9     3655.60     3427.13    133.55 o
   6   1   9     3090.66     3192.08    135.34 o
   7   1   9      868.33      810.84    119.01 o
   8   1   9     2269.59     2134.55    186.59 o
   9   1   9       63.19      156.81     92.75 o
  10   1   9       45.41      122.84     94.83 o
  11   1   9       30.81      -56.58     87.23 o
 -18   2   9        4.74       46.34     55.67 o
 -17   2   9      281.97      325.07     69.58 o
 -16   2   9        2.53       -2.78     39.55 o
 -15   2   9     1483.29     1834.17    146.03 o
 -14   2   9      842.86      769.16     79.56 o
 -13   2   9     2090.96     1943.61    107.50 o
 -12   2   9      106.41       99.37     32.82 o
 -11   2   9      368.47      303.76     46.61 o
 -10   2   9     2984.79     2689.31    117.67 o
  -9   2   9     1311.63     1148.61     73.44 o
  -8   2   9    10816.89    10201.81    190.28 o
  -7   2   9     4981.08     4981.84    174.15 o
  -6   2   9     1044.35     1077.56     59.70 o
  -5   2   9     3561.01     3596.56     94.63 o
  -4   2   9      210.66      164.44     31.24 o
  -3   2   9     6678.73     6562.65    120.91 o
  -2   2   9      730.63      684.90     79.56 o
  -1   2   9     8234.77     8519.17    137.91 o
   0   2   9    11052.74    11252.48    237.43 o
   1   2   9       30.39       14.83     18.53 o
   2   2   9      266.02      276.22     31.36 o
   3   2   9      615.08      593.19     52.37 o
   4   2   9     2070.03     2271.26    106.20 o
   5   2   9     2505.59     2584.49    136.99 o
   6   2   9      444.77      483.68     70.67 o
   7   2   9     1603.37     1580.21    114.70 o
   8   2   9      204.10      164.20     56.68 o
   9   2   9       85.53       40.90     55.81 o
  10   2   9      446.89      231.42    112.90 o
  11   2   9      587.22      433.19    138.40 o
 -18   3   9      470.97      501.51    199.90 o
 -17   3   9       24.99       89.37     49.25 o
 -16   3   9       56.94      108.94     66.39 o
 -15   3   9      169.39      202.12     61.24 o
 -14   3   9       16.97       71.69     34.17 o
 -13   3   9      171.45      138.55     39.82 o
 -12   3   9      106.55      119.39     40.26 o
 -11   3   9     2125.08     2123.91     97.09 o
 -10   3   9      260.54      319.25     47.92 o
  -9   3   9     1588.18     1483.73    100.37 o
  -8   3   9       85.53      167.99     35.18 o
  -7   3   9      557.71      529.88     49.96 o
  -6   3   9     2242.04     2315.06     98.32 o
  -5   3   9        0.26        1.23     18.67 o
  -4   3   9    16100.30    16186.32    216.88 o
  -3   3   9     1250.62     1246.79     50.72 o
  -2   3   9     1564.37     1532.85     50.68 o
  -1   3   9      214.94      266.28     46.03 o
   0   3   9       67.23       69.89     24.62 o
   1   3   9      428.78      477.49     60.13 o
   2   3   9      128.33      152.19     26.10 o
   3   3   9     2982.91     2751.39    104.01 o
   4   3   9       27.50       40.74     36.65 o
   5   3   9        2.37       71.31     40.69 o
   6   3   9     1280.84     1243.81    186.92 o
   7   3   9       38.97      -38.15     48.16 o
   8   3   9       17.10       -1.33     63.53 o
   9   3   9       88.03       85.24     66.03 o
  10   3   9      385.11      505.97     98.34 o
  11   3   9       94.05      179.14    158.78 o
 -18   4   9        1.12       53.23     71.53 o
 -17   4   9     1193.92     1143.44    378.76 o
 -16   4   9        6.84       63.09    118.33 o
 -15   4   9     1051.77     1317.91    132.99 o
 -14   4   9     1169.57      948.38    121.61 o
 -13   4   9      631.58      616.99     77.82 o
 -12   4   9     3016.54     3324.65    139.05 o
 -11   4   9      144.40      139.82     32.65 o
 -10   4   9     6038.88     5354.66    171.63 o
  -9   4   9        7.27      -23.13     23.13 o
  -8   4   9     4977.78     4864.39    117.06 o
  -7   4   9     6533.51     6529.27    131.06 o
  -6   4   9      689.86      592.66     45.76 o
  -5   4   9    11289.80    11483.69    257.87 o
  -4   4   9      280.09      248.03     31.21 o
  -3   4   9    18439.39    18404.96    360.54 o
  -2   4   9      424.91      432.23     58.64 o
  -1   4   9     6718.19     6561.92    185.71 o
   0   4   9     3412.42     3529.58    109.48 o
   1   4   9     3017.80     3025.32    105.75 o
   2   4   9     8985.51     8663.29    165.85 o
   3   4   9     3327.49     3269.60    106.56 o
   4   4   9    15317.27    15043.25    243.03 o
   5   4   9      523.24      451.75     69.61 o
   6   4   9      278.13      264.53     63.20 o
   7   4   9      324.55      397.59     77.09 o
   8   4   9        5.52        7.39     47.95 o
   9   4   9     1623.67     1689.32    140.74 o
  10   4   9       29.67      -39.75    161.06 o
  11   4   9      685.63      714.23    170.49 o
 -18   5   9        3.02       35.97     82.25 o
 -17   5   9      457.29      664.02    103.07 o
 -16   5   9        1.46       11.55     77.07 o
 -15   5   9      221.44      225.75     63.99 o
 -14   5   9      544.66      659.38     96.93 o
 -13   5   9      490.51      532.05     87.78 o
 -12   5   9      748.76      647.44     59.95 o
 -11   5   9      178.15      204.53     35.63 o
 -10   5   9      150.38      211.88     37.18 o
  -9   5   9     1612.62     1664.52     79.52 o
  -8   5   9     1901.77     1927.79     76.51 o
  -7   5   9       19.94       -3.56     24.86 o
  -6   5   9      939.67      933.07     58.69 o
  -5   5   9      195.53      201.54     28.66 o
  -4   5   9       13.04      -19.60     31.75 o
  -3   5   9      120.21      163.47     36.07 o
  -2   5   9     1722.80     1607.87     81.27 o
  -1   5   9      653.98      736.62     83.84 o
   0   5   9      101.98      106.42     32.11 o
   1   5   9     2045.66     1963.97     89.55 o
   2   5   9      367.88      296.82     45.06 o
   3   5   9     1068.64     1072.28     73.79 o
   4   5   9     1209.11     1344.94     99.34 o
   5   5   9        9.10      -34.55     34.55 o
   6   5   9       83.98       15.86     48.46 o
   7   5   9      786.15      715.20     93.07 o
   8   5   9       43.44       22.91     59.35 o
   9   5   9       87.74       49.76     61.56 o
  10   5   9       60.88      -95.50     95.50 o
 -17   6   9      129.97      168.49     80.66 o
 -16   6   9       45.25        8.69     43.53 o
 -15   6   9        2.84      -46.51     60.62 o
 -14   6   9     1011.99      841.89     87.09 o
 -13   6   9     2272.93     2034.26     96.34 o
 -12   6   9     1213.29     1249.68     81.58 o
 -11   6   9      506.80      526.89     55.16 o
 -10   6   9     3515.73     3300.24    107.41 o
  -9   6   9       15.02       73.99     34.12 o
  -8   6   9     2162.26     2053.19     80.51 o
  -7   6   9      858.55      832.44     70.54 o
  -6   6   9     1962.19     1849.85     95.47 o
  -5   6   9     7414.35     6890.54    172.92 o
  -4   6   9      126.02      116.02     60.29 o
  -3   6   9     4295.33     3994.04    127.55 o
  -2   6   9       72.00       49.29     30.60 o
  -1   6   9     1245.96     1285.57     64.54 o
   0   6   9     2279.91     2168.47     79.37 o
   1   6   9     1589.48     1664.05     92.06 o
   2   6   9    11248.53    10867.43    198.38 o
   3   6   9     3308.04     3215.24    113.21 o
   4   6   9     1557.90     1315.80     85.22 o
   5   6   9      478.49      514.29     76.99 o
   6   6   9      533.19      574.30     83.33 o
   7   6   9      228.29      311.71     97.26 o
   8   6   9      280.60      256.65    137.35 o
   9   6   9      945.41     1142.25    172.10 o
  10   6   9      612.71      631.10    135.52 o
 -17   7   9        5.02       29.46     54.73 o
 -16   7   9     1702.01     1998.29    183.18 o
 -15   7   9      726.50      695.91    104.26 o
 -14   7   9      589.80      569.11    116.05 o
 -13   7   9      355.71      445.78     56.19 o
 -12   7   9      439.85      509.09     56.08 o
 -11   7   9     7458.08     7281.30    176.52 o
 -10   7   9      247.85      258.91     43.17 o
  -9   7   9     3308.33     3211.41    148.05 o
  -8   7   9      201.87      247.06     37.24 o
  -7   7   9     1405.66     1469.63     95.60 o
  -6   7   9     2685.28     2637.25    114.27 o
  -5   7   9       66.62       48.57     28.37 o
  -4   7   9     9459.31     8949.38    295.54 o
  -3   7   9      284.03      333.34     52.25 o
  -2   7   9     4266.26     4067.97    134.71 o
  -1   7   9     1390.99     1296.24     85.04 o
   0   7   9      590.58      690.94     66.60 o
   1   7   9      812.11      818.29     88.31 o
   2   7   9     1841.37     1948.33    106.26 o
   3   7   9      849.03      913.87     87.00 o
   4   7   9      142.82      232.90     54.20 o
   5   7   9      616.86      675.85    102.01 o
   6   7   9       82.02      -12.05     53.31 o
   7   7   9      385.30      426.66    100.27 o
   8   7   9      748.89      977.80    230.30 o
   9   7   9       38.11       85.60     80.19 o
 -16   8   9        5.16        6.33     41.22 o
 -15   8   9       15.26        5.47     43.13 o
 -14   8   9      664.43      609.02     76.90 o
 -13   8   9      211.26      264.25     92.21 o
 -12   8   9      520.98      608.18     62.91 o
 -11   8   9      724.15      788.77     82.29 o
 -10   8   9        1.25       20.12     25.68 o
  -9   8   9      406.89      375.61     60.00 o
  -8   8   9      310.45      377.47     59.86 o
  -7   8   9       87.78       96.25     39.68 o
  -6   8   9      197.62      215.57     47.35 o
  -5   8   9       99.51       87.34     42.35 o
  -4   8   9      303.80      342.02     54.91 o
  -3   8   9      175.99      196.89     43.39 o
  -2   8   9      157.06       87.07     38.42 o
  -1   8   9     3034.18     2721.68    113.72 o
   0   8   9      633.92      593.82     66.17 o
   1   8   9       37.87      -48.53     48.53 o
   2   8   9      150.06      211.86     52.26 o
   3   8   9      871.06      720.48     80.64 o
   4   8   9      320.04      346.26     63.42 o
   5   8   9       26.20      -43.64     52.12 o
   6   8   9       28.70       41.61     60.23 o
   7   8   9       47.52        8.55     65.64 o
   8   8   9       22.54      -65.10     65.10 o
   9   8   9      134.65       90.62     82.87 o
 -16   9   9      926.21     1194.45    158.23 o
 -15   9   9       25.87      141.16     43.11 o
 -14   9   9     1095.26     1144.66    144.05 o
 -13   9   9      863.76      934.74     90.04 o
 -12   9   9      570.20      566.94     85.16 o
 -11   9   9     2695.85     2715.84    137.47 o
 -10   9   9      469.72      442.67     66.48 o
  -9   9   9     2813.16     2632.64    126.12 o
  -8   9   9      113.19      194.79     52.67 o
  -7   9   9     3377.45     3001.88    133.07 o
  -6   9   9      353.00      399.82     63.17 o
  -5   9   9      421.45      580.10     97.40 o
  -4   9   9     5822.07     5942.57    179.10 o
  -3   9   9      611.97      589.96     70.95 o
  -2   9   9     3440.69     3335.56    137.97 o
  -1   9   9     3989.81     3883.66    142.54 o
   0   9   9     1376.23     1257.99     93.11 o
   1   9   9     4985.23     4713.87    199.72 o
   2   9   9      637.94      717.45     81.46 o
   3   9   9     2801.99     2815.47    135.07 o
   4   9   9      215.75      316.80     98.79 o
   5   9   9      312.11      317.09     66.79 o
   6   9   9      773.89      921.78    133.98 o
   7   9   9      662.15      766.83    131.67 o
   8   9   9      991.45     1160.28    159.21 o
 -15  10   9      639.72      511.55    129.63 o
 -14  10   9      192.78      223.67     68.70 o
 -13  10   9      280.52      326.48     75.43 o
 -12  10   9      725.92      745.44     89.94 o
 -11  10   9        7.78      -21.41     58.32 o
 -10  10   9      960.00      970.34     98.02 o
  -9  10   9       66.66       50.16     42.91 o
  -8  10   9       53.61       91.24     46.84 o
  -7  10   9     1577.45     1387.01    146.36 o
  -6  10   9     1530.02     1336.70    164.47 o
  -5  10   9     3458.69     3544.09    147.28 o
  -4  10   9      558.94      531.98     69.47 o
  -3  10   9      905.45      828.79     84.81 o
  -2  10   9     1432.38     1578.27    107.47 o
  -1  10   9       41.62       30.15     36.23 o
   0  10   9       15.57       26.19     42.61 o
   1  10   9      689.89      653.78     79.36 o
   2  10   9     1726.07     1833.76    121.46 o
   3  10   9      161.29      171.76     60.19 o
   4  10   9      851.33      945.21    103.12 o
   5  10   9      255.87      199.19     69.87 o
   6  10   9      344.40      357.74     92.66 o
   7  10   9      170.28      283.30    101.05 o
   8  10   9      160.68       46.63    107.24 o
 -14  11   9      278.02      369.44     83.58 o
 -13  11   9      142.90      277.87    124.19 o
 -12  11   9       61.11      132.00    120.15 o
 -11  11   9       91.91      106.55     51.26 o
 -10  11   9      187.54      302.04     63.29 o
  -9  11   9      229.44      183.98     64.29 o
  -8  11   9      494.50      463.39     83.88 o
  -7  11   9      363.19      366.99     71.63 o
  -6  11   9      713.76      691.62     86.21 o
  -5  11   9     2128.22     1960.22    131.45 o
  -4  11   9      469.60      555.78     76.28 o
  -3  11   9        4.64      -28.38     28.94 o
  -2  11   9      682.28      687.60     81.94 o
  -1  11   9     1094.33     1133.15     99.68 o
   0  11   9        3.68       -5.36     36.71 o
   1  11   9      817.30      858.01     92.40 o
   2  11   9      153.70      174.91     59.33 o
   3  11   9      157.08      138.16     59.09 o
   4  11   9       43.09       27.37     52.71 o
   5  11   9      108.43      155.95     73.88 o
   6  11   9     1020.01     1429.52    162.81 o
   7  11   9        2.33       -4.94     73.03 o
 -13  12   9      686.07      760.62    113.43 o
 -12  12   9      523.66      564.87     99.16 o
 -11  12   9      167.43      132.37     56.08 o
 -10  12   9     1383.87     1307.45    118.77 o
  -9  12   9      270.59      251.04     66.51 o
  -8  12   9     2922.27     2655.26    194.52 o
  -7  12   9     1168.97     1374.76    121.54 o
  -6  12   9     1749.19     1653.50    128.91 o
  -5  12   9     3690.21     3458.34    227.51 o
  -4  12   9        1.82      -27.27     27.27 o
  -3  12   9     1889.74     1802.45    127.85 o
  -2  12   9      422.84      393.32    111.96 o
  -1  12   9     2666.67     2758.83    182.81 o
   0  12   9     1446.90     1603.39    238.03 o
   1  12   9      981.35     1013.17    129.36 o
   2  12   9      687.50      819.27    119.91 o
   3  12   9        2.38      -42.80     85.25 o
   4  12   9     1005.36     1141.02    148.14 o
   5  12   9      139.05      325.60     86.68 o
   6  12   9      613.99      849.41    182.04 o
 -12  13   9      180.68      240.17     91.79 o
 -11  13   9      106.96      115.62     82.30 o
 -10  13   9       73.91       82.85     91.12 o
  -9  13   9      111.78       68.58     57.79 o
  -8  13   9      183.35       32.44     57.68 o
  -7  13   9      344.79      354.52     77.13 o
  -6  13   9       74.16      115.16     59.41 o
  -5  13   9       55.70      126.35     70.83 o
  -4  13   9       26.47      -72.37     72.37 o
  -3  13   9        1.51       63.44     41.69 o
  -2  13   9       72.67      141.82     38.61 o
  -1  13   9       97.60      130.83     49.25 o
   0  13   9      225.12      167.01    164.55 o
   1  13   9      168.14      152.32     59.17 o
   2  13   9      190.04      162.80    131.19 o
   3  13   9       57.44       37.59     65.71 o
   4  13   9       43.82       58.86     74.28 o
 -10  14   9      257.31      259.86     68.52 o
  -9  14   9      262.62      381.77     87.86 o
  -8  14   9     1036.14     1012.98    118.69 o
  -7  14   9      218.01      338.91    106.25 o
  -6  14   9      163.83      133.74     65.84 o
  -5  14   9      751.26      873.74    112.27 o
  -4  14   9       51.94       84.87     89.66 o
  -3  14   9     1020.56     1034.22    113.04 o
  -2  14   9       42.07       65.90     39.32 o
  -1  14   9      306.76      371.92     66.86 o
   0  14   9      693.53      743.03    249.25 o
   1  14   9        7.05      -29.78     29.78 o
   2  14   9      719.66     1033.39    134.24 o
   3  14   9        2.24       -9.62     65.35 o
  -8  15   9      440.46      534.50     98.39 o
  -7  15   9      330.64      292.37     91.94 o
  -6  15   9      296.21      438.77     93.98 o
  -5  15   9      481.13      545.43     99.35 o
  -4  15   9      394.28      475.19     93.85 o
  -3  15   9        1.70      -71.18     74.91 o
  -2  15   9     1124.42     1053.92    112.60 o
  -1  15   9      262.67      248.66    138.01 o
   0  15   9      604.69      586.50    101.88 o
   1  15   9      895.83      880.52    122.28 o
 -19   0  10       63.71      -48.08     48.08 o
 -18   0  10      475.16      328.37     99.43 o
 -17   0  10      674.31      919.67    159.32 o
 -16   0  10       17.21       61.44     72.16 o
 -15   0  10     2338.63     2286.67    223.94 o
 -14   0  10      313.57      477.24    107.70 o
 -13   0  10     4508.22     4834.91    268.93 o
 -12   0  10      721.93      626.56    113.70 o
 -11   0  10     3370.13     3353.39    205.13 o
 -10   0  10     4533.84     3905.61    206.49 o
  -9   0  10       68.52      155.69     59.89 o
  -8   0  10    14287.59    14683.96    390.99 o
  -7   0  10     3630.20     3152.90    159.59 o
  -6   0  10     7461.91     7057.69    233.85 o
  -5   0  10      812.11      582.76     73.62 o
  -4   0  10    10981.00    10884.29    225.49 o
  -3   0  10     6822.70     6481.07    178.63 o
  -2   0  10     5040.24     4988.45    193.63 o
  -1   0  10     5379.74     5124.97    230.76 o
   0   0  10     3337.00     3691.20    156.19 o
   1   0  10     3190.82     3327.22    102.14 o
   2   0  10     1878.41     2013.25     97.50 o
   3   0  10     1987.83     1707.76    102.38 o
   4   0  10     3532.22     3625.05    257.84 o
   5   0  10     2233.63     2110.54    226.12 o
   6   0  10     1307.84     1341.01    205.22 o
   7   0  10     2509.33     2294.76    271.75 o
   8   0  10      570.31      775.34    193.31 o
   9   0  10      414.22      203.31    142.14 o
  10   0  10       64.04      -79.34    125.60 o
 -18   1  10        0.16      105.16     48.81 o
 -17   1  10       33.16      148.49     51.89 o
 -16   1  10      581.23      593.81     90.26 o
 -15   1  10      222.30      290.94     52.83 o
 -14   1  10      336.64      339.61     52.01 o
 -13   1  10       14.32       -0.96     33.30 o
 -12   1  10       16.28        7.03     24.94 o
 -11   1  10      221.10      271.31     55.27 o
 -10   1  10       10.61      -24.28     28.95 o
  -9   1  10     1949.50     1880.87     84.87 o
  -8   1  10     2869.56     2779.40     97.50 o
  -7   1  10     1190.05     1123.70     66.08 o
  -6   1  10       51.51       76.29     31.59 o
  -5   1  10      364.64      293.32     36.18 o
  -4   1  10      248.29      261.56     34.12 o
  -3   1  10       15.68      -11.53     14.49 o
  -2   1  10     2020.11     2150.72     71.51 o
  -1   1  10     2706.39     2843.99     73.29 o
   0   1  10      384.15      358.81     32.96 o
   1   1  10      405.21      450.19     38.33 o
   2   1  10      636.06      588.22     48.45 o
   3   1  10      248.78      264.04     62.40 o
   4   1  10        1.91       59.24     47.62 o
   5   1  10     1809.64     1870.89    108.58 o
   6   1  10      993.67     1055.63    138.38 o
   7   1  10       26.92     -131.97    131.97 o
   8   1  10        3.89      -75.84     75.84 o
   9   1  10      488.99      387.69    113.58 o
  10   1  10       96.88       77.16     99.20 o
 -18   2  10      363.78      308.36    116.11 o
 -17   2  10      404.28      492.58     81.07 o
 -16   2  10       76.70      164.09     49.15 o
 -15   2  10     1089.07     1072.48     94.61 o
 -14   2  10       73.74      121.23     72.32 o
 -13   2  10      528.34      624.42     68.65 o
 -12   2  10     1843.36     1627.40     97.92 o
 -11   2  10      256.18      234.47     43.03 o
 -10   2  10     4687.57     4747.83    140.11 o
  -9   2  10       86.13      117.94     52.49 o
  -8   2  10     1839.05     1982.68     86.73 o
  -7   2  10      517.61      480.56     48.78 o
  -6   2  10     1746.49     1645.44     73.34 o
  -5   2  10     3452.06     3289.83    133.38 o
  -4   2  10      605.19      773.41     49.38 o
  -3   2  10     5408.85     5460.38    122.87 o
  -2   2  10      170.42      205.23     28.21 o
  -1   2  10     3405.06     3442.97    126.64 o
   0   2  10     1435.82     1463.15     69.84 o
   1   2  10     2627.78     2367.01     76.87 o
   2   2  10     2260.11     2112.38     80.10 o
   3   2  10      233.88      301.85     57.52 o
   4   2  10     2399.04     2306.45    113.23 o
   5   2  10       73.12       41.48     42.86 o
   6   2  10     1403.45     1286.31    104.01 o
   7   2  10      904.16      895.45    135.70 o
   8   2  10       40.61      -26.28    101.75 o
   9   2  10      658.19      540.80    130.43 o
  10   2  10       83.19      -77.21     77.21 o
 -18   3  10      478.39      582.88    163.73 o
 -17   3  10      200.65       70.71     50.25 o
 -16   3  10     2268.55     2436.05    311.05 o
 -15   3  10      347.38      484.91     83.19 o
 -14   3  10     1591.11     1664.87    108.16 o
 -13   3  10      860.57      840.63     79.27 o
 -12   3  10     2095.28     2151.10    160.67 o
 -11   3  10      980.66      990.04     77.83 o
 -10   3  10      513.63      445.25     54.50 o
  -9   3  10     4320.94     3932.80    194.61 o
  -8   3  10     2288.37     2141.29     95.44 o
  -7   3  10     2923.34     2792.38     94.58 o
  -6   3  10     5369.97     5236.55    244.14 o
  -5   3  10     5395.42     5332.44    131.66 o
  -4   3  10     7596.41     7518.78    138.03 o
  -3   3  10      263.17      282.10     49.60 o
  -2   3  10    10336.45    10046.46    234.32 o
  -1   3  10     4428.59     4231.99    176.32 o
   0   3  10     2785.45     2669.10     99.09 o
   1   3  10     1690.87     1667.03     83.75 o
   2   3  10      669.20      682.13     57.37 o
   3   3  10     2683.55     2538.22     96.02 o
   4   3  10       61.92       14.06     37.63 o
   5   3  10     2388.99     2268.40    120.95 o
   6   3  10     2475.36     2398.38    130.94 o
   7   3  10        7.03       31.85     46.62 o
   8   3  10      659.62      702.15    123.55 o
   9   3  10      183.41      228.44    116.94 o
  10   3  10      792.58      502.12    148.66 o
 -18   4  10       40.85      -25.30     48.87 o
 -17   4  10      128.51      216.35     57.44 o
 -16   4  10      182.60      258.88     64.27 o
 -15   4  10       24.46       35.23     42.49 o
 -14   4  10        2.83       17.07     32.33 o
 -13   4  10       50.68       67.73     33.01 o
 -12   4  10      205.10      237.85     45.80 o
 -11   4  10      620.61      585.30     62.66 o
 -10   4  10       15.29       -0.11     23.62 o
  -9   4  10      240.33      293.52     43.94 o
  -8   4  10      757.15      915.05     66.75 o
  -7   4  10      108.89       68.37     44.92 o
  -6   4  10       84.33       57.42     28.64 o
  -5   4  10     1271.11     1345.96    124.51 o
  -4   4  10      581.95      505.59     66.16 o
  -3   4  10      298.63      380.47     58.20 o
  -2   4  10      631.35      613.63     72.41 o
  -1   4  10        1.29      -16.83     28.62 o
   0   4  10      183.96      145.68     35.56 o
   1   4  10        2.17       39.52     38.55 o
   2   4  10      315.43      368.82     48.50 o
   3   4  10     1650.81     1543.81     83.73 o
   4   4  10       12.14        9.83     40.55 o
   5   4  10        0.83      -24.37     50.49 o
   6   4  10       96.05       40.66     49.17 o
   7   4  10      214.85      170.97     56.81 o
   8   4  10       11.33       50.20     73.85 o
   9   4  10       84.75       65.52     65.91 o
  10   4  10      184.38       -8.13    128.28 o
 -18   5  10      144.28      236.21     82.52 o
 -17   5  10       30.92       76.75     59.05 o
 -16   5  10      583.96      773.89    109.27 o
 -15   5  10        1.12      -24.35     56.39 o
 -14   5  10      832.44      895.99     87.00 o
 -13   5  10     1986.25     1848.55    106.06 o
 -12   5  10      522.63      501.05     61.87 o
 -11   5  10     4627.50     4381.81    142.26 o
 -10   5  10      190.57      261.22     38.69 o
  -9   5  10     4470.67     4403.47    118.66 o
  -8   5  10       16.05      -11.89     26.49 o
  -7   5  10     4081.12     3940.44    104.32 o
  -6   5  10     6388.50     6238.38    165.85 o
  -5   5  10     1371.04     1233.41    107.92 o
  -4   5  10     8770.58     7449.22    318.37 o
  -3   5  10      187.36      139.39     46.59 o
  -2   5  10     7237.90     7526.90    216.54 o
  -1   5  10      160.16      162.24     36.28 o
   0   5  10       88.82       84.67     32.18 o
   1   5  10     8795.24     8515.83    192.45 o
   2   5  10       14.06       23.21     31.60 o
   3   5  10    14420.29    13973.50    237.72 o
   4   5  10      149.90      151.90     49.53 o
   5   5  10     1900.42     1656.48    116.33 o
   6   5  10       30.02       82.26     49.97 o
   7   5  10     1201.69     1146.14    115.44 o
   8   5  10     1278.95     1284.24    189.61 o
   9   5  10      132.82      133.83     72.68 o
 -17   6  10      618.53      605.64    103.91 o
 -16   6  10      269.62      228.65     71.70 o
 -15   6  10      995.52      892.82    112.16 o
 -14   6  10        0.65       39.92     33.59 o
 -13   6  10      710.69      678.52     67.10 o
 -12   6  10     1269.82     1306.21     98.77 o
 -11   6  10      718.51      721.27     64.03 o
 -10   6  10     3878.19     3841.65    141.09 o
  -9   6  10       73.02      104.52     28.67 o
  -8   6  10     2730.48     2679.67    115.03 o
  -7   6  10      509.65      580.63     65.16 o
  -6   6  10     1711.74     1664.39     94.38 o
  -5   6  10     3155.15     3164.02    118.52 o
  -4   6  10        1.21       17.29     26.49 o
  -3   6  10     4600.00     4388.70    138.25 o
  -2   6  10     3419.64     3323.34    155.64 o
  -1   6  10     2046.03     1971.04    114.63 o
   0   6  10       36.52       28.64     29.98 o
   1   6  10     2033.12     1875.09    104.59 o
   2   6  10     1833.32     1749.17     90.03 o
   3   6  10      108.52       89.36     38.94 o
   4   6  10     1442.22     1409.20    106.08 o
   5   6  10       87.07      130.80     50.23 o
   6   6  10      679.15      698.99     95.11 o
   7   6  10      132.63      109.32     63.74 o
   8   6  10      295.30      354.44    129.74 o
   9   6  10      906.86      933.99    147.64 o
 -17   7  10       22.51        1.58     50.22 o
 -16   7  10      528.69      516.17    100.21 o
 -15   7  10       58.93       72.72     39.62 o
 -14   7  10     1289.96     1315.33    107.23 o
 -13   7  10       15.18       22.43     28.73 o
 -12   7  10       29.97       85.48     31.08 o
 -11   7  10      421.50      500.63     53.55 o
 -10   7  10        3.77        5.66     26.50 o
  -9   7  10      138.88      109.08     37.11 o
  -8   7  10       46.78       48.47     32.33 o
  -7   7  10     1525.92     1298.20    142.39 o
  -6   7  10      613.76      568.68     67.01 o
  -5   7  10       94.24      110.82     36.37 o
  -4   7  10      577.10      580.34     66.49 o
  -3   7  10      827.83      965.79     93.17 o
  -2   7  10      549.09      606.78     66.87 o
  -1   7  10     3400.60     3568.50    128.56 o
   0   7  10      515.26      511.83     78.18 o
   1   7  10      889.68      931.91    101.59 o
   2   7  10      480.40      509.98     92.29 o
   3   7  10      444.73      368.72     62.75 o
   4   7  10        5.93      -14.41     33.85 o
   5   7  10      194.40      198.44     81.67 o
   6   7  10        2.16      -92.02     92.02 o
   7   7  10      266.78      213.00     85.47 o
   8   7  10      289.11      381.56    111.31 o
   9   7  10       64.85      -27.10    154.82 o
 -16   8  10      105.17      249.23     62.41 o
 -15   8  10      120.59      317.75     61.21 o
 -14   8  10      147.14      200.75     44.79 o
 -13   8  10     1093.63     1085.36     85.05 o
 -12   8  10     1588.55     1445.81    113.09 o
 -11   8  10      239.65      203.73     49.45 o
 -10   8  10     2945.36     2919.98    133.04 o
  -9   8  10       57.07       91.65     38.74 o
  -8   8  10     2989.30     2785.57    128.29 o
  -7   8  10      381.51      464.42     64.19 o
  -6   8  10     2722.10     2708.40    135.09 o
  -5   8  10     3990.46     3993.74    144.04 o
  -4   8  10       68.63       69.05     68.41 o
  -3   8  10     4233.03     4192.63    145.81 o
  -2   8  10       35.91       79.76     46.67 o
  -1   8  10    10844.04     9904.38    226.01 o
   0   8  10     4545.86     4279.20    211.70 o
   1   8  10     6409.46     5810.42    217.68 o
   2   8  10     3578.83     3446.52    144.10 o
   3   8  10      163.66      163.21     53.00 o
   4   8  10     2469.62     2315.30    136.50 o
   5   8  10       57.46      109.21     59.87 o
   6   8  10     1852.97     1924.29    226.85 o
   7   8  10      935.26      880.12    139.70 o
   8   8  10      800.46     1129.29    230.03 o
 -16   9  10       95.70      197.61     46.32 o
 -15   9  10       72.28       30.90     48.41 o
 -14   9  10      254.68      302.10     77.81 o
 -13   9  10      413.46      367.05     83.66 o
 -12   9  10       33.65       40.01     43.06 o
 -11   9  10      482.67      431.00     73.23 o
 -10   9  10        0.03       24.94     36.98 o
  -9   9  10      797.03      772.66     88.80 o
  -8   9  10      187.14      188.68     59.45 o
  -7   9  10       67.65      100.21     39.63 o
  -6   9  10      358.43      327.44     67.09 o
  -5   9  10      209.95      246.49     52.98 o
  -4   9  10     2671.46     2540.64    120.35 o
  -3   9  10        0.05       -2.26     34.98 o
  -2   9  10     2252.01     2197.79    117.93 o
  -1   9  10      568.69      473.77     65.69 o
   0   9  10        1.88      -26.55     42.00 o
   1   9  10      502.11      526.52    134.72 o
   2   9  10       28.28      -16.01     40.63 o
   3   9  10      907.57      906.78     97.29 o
   4   9  10       14.08       17.88     45.50 o
   5   9  10      177.60       89.47     92.61 o
   6   9  10      206.56      231.85     92.60 o
   7   9  10      189.45       89.34     81.46 o
 -15  10  10      244.31      467.16    306.51 o
 -14  10  10       16.41       76.37     88.89 o
 -13  10  10      764.75      741.90    110.51 o
 -12  10  10       94.22       89.04     66.67 o
 -11  10  10      347.32      329.18     64.96 o
 -10  10  10      925.74     1033.69    100.68 o
  -9  10  10       56.52       -0.42     41.29 o
  -8  10  10     1668.90     1637.15    152.36 o
  -7  10  10       81.06      148.48     53.94 o
  -6  10  10     1238.57      933.59     95.43 o
  -5  10  10       31.83        0.35     37.75 o
  -4  10  10     2896.64     2661.66    227.18 o
  -3  10  10     1635.94     1524.02    181.67 o
  -2  10  10       59.66      148.24     76.99 o
  -1  10  10     2909.12     2740.07    129.40 o
   0  10  10     2331.41     2438.75    169.09 o
   1  10  10      680.76      892.66    142.86 o
   2  10  10      448.24      432.23     88.73 o
   3  10  10        0.54      -43.50     43.50 o
   4  10  10      237.58      308.89    105.64 o
   5  10  10      271.01      176.24     82.39 o
   6  10  10     1044.87     1403.69    162.45 o
   7  10  10      833.90     1081.13    151.64 o
 -14  11  10     1084.18     1272.73    150.91 o
 -13  11  10      364.39      394.41     82.15 o
 -12  11  10      273.75      301.90     66.69 o
 -11  11  10      624.25      749.50     95.71 o
 -10  11  10      179.76      194.54     56.45 o
  -9  11  10      808.34      801.57     95.00 o
  -8  11  10       89.61       44.57     45.34 o
  -7  11  10     2830.19     2785.20    148.14 o
  -6  11  10     1466.79     1468.31    118.60 o
  -5  11  10     2061.62     1755.26    190.50 o
  -4  11  10     2970.78     2923.24    143.09 o
  -3  11  10       89.64      112.98     62.87 o
  -2  11  10     1905.22     1663.87    119.19 o
  -1  11  10       79.81       69.27     45.80 o
   0  11  10     2527.06     2544.30    178.31 o
   1  11  10     1574.82     1664.18    120.70 o
   2  11  10      406.38      465.90    132.30 o
   3  11  10     1050.66      975.28    105.26 o
   4  11  10        1.52      -48.00     48.00 o
   5  11  10     1206.15     1164.05    151.28 o
   6  11  10      279.49      350.15    117.42 o
 -13  12  10       28.44       89.50     52.19 o
 -12  12  10        0.24       35.39     47.87 o
 -11  12  10       38.29      126.96     48.99 o
 -10  12  10        5.29       89.92     49.03 o
  -9  12  10       83.93      104.85     55.49 o
  -8  12  10      232.37      308.33     69.92 o
  -7  12  10        0.94       32.60     76.40 o
  -6  12  10      320.17      388.93     75.71 o
  -5  12  10      291.40      267.97     68.15 o
  -4  12  10      675.81      706.89     92.12 o
  -3  12  10      148.78      207.55     54.74 o
  -2  12  10      151.37      235.38     54.04 o
  -1  12  10       10.68      -17.30     48.57 o
   0  12  10      483.28      458.20     95.68 o
   1  12  10       51.85      154.52     65.99 o
   2  12  10       10.38      -44.53     69.57 o
   3  12  10       36.60      101.12     73.61 o
   4  12  10       42.57      -51.23     51.23 o
   5  12  10       33.79      103.04     77.43 o
 -12  13  10      518.08      692.29    115.93 o
 -11  13  10      739.33      701.59     98.09 o
 -10  13  10       97.71      130.12     62.00 o
  -9  13  10      283.14      297.58     78.26 o
  -8  13  10       18.81       15.21     56.65 o
  -7  13  10     1366.41     1291.56    126.11 o
  -6  13  10      362.21      395.67     84.34 o
  -5  13  10      979.35      975.42    112.58 o
  -4  13  10     1132.38     1208.08    159.24 o
  -3  13  10       19.95       17.24     36.31 o
  -2  13  10     1167.39     1262.08    129.68 o
  -1  13  10        2.01      -46.31     46.31 o
   0  13  10      654.65      477.60    170.64 o
   1  13  10      588.88      675.87    112.31 o
   2  13  10      610.65      735.99    123.73 o
   3  13  10     1153.91     1116.08    222.03 o
 -10  14  10      361.51      312.80     82.57 o
  -9  14  10       21.66      -44.52     58.01 o
  -8  14  10     1288.49     1361.74    136.48 o
  -7  14  10      245.58      261.52    102.60 o
  -6  14  10      337.99      265.79     75.61 o
  -5  14  10      233.16       95.72     63.34 o
  -4  14  10      231.93      170.26    110.38 o
  -3  14  10      123.51      129.77     53.87 o
  -2  14  10      123.03      171.24     61.43 o
  -1  14  10      251.94      437.84     81.07 o
   0  14  10      330.51      587.05    106.24 o
   1  14  10      542.67      452.48    114.97 o
  -7  15  10       42.35      108.48     68.65 o
  -6  15  10      184.60      176.70     78.77 o
  -5  15  10       16.51       24.97     54.15 o
  -4  15  10      387.89      435.67     92.77 o
  -3  15  10       16.53      -54.32     70.70 o
  -2  15  10      111.82       90.82     56.26 o
 -18   1  11      208.73      206.42     96.43 o
 -17   1  11      222.71      234.32     59.61 o
 -16   1  11     1650.17     1756.05    165.35 o
 -15   1  11       59.90       62.26     36.24 o
 -14   1  11     1693.87     1480.60    104.02 o
 -13   1  11      807.95      882.91     82.59 o
 -12   1  11     4057.83     3968.86    137.01 o
 -11   1  11     2245.60     2088.45     98.74 o
 -10   1  11      530.08      642.76     63.36 o
  -9   1  11     4837.74     4383.28    207.73 o
  -8   1  11      374.25      486.94     52.06 o
  -7   1  11     9692.77    10089.15    188.99 o
  -6   1  11      662.12      625.18     51.27 o
  -5   1  11     7174.31     7657.53    151.52 o
  -4   1  11     5318.97     5056.76    129.69 o
  -3   1  11       65.55      101.65     38.72 o
  -2   1  11     7465.88     7689.32    182.60 o
  -1   1  11     1868.92     1869.85     79.29 o
   0   1  11     2562.83     2876.01     95.99 o
   1   1  11      408.06      317.59     34.56 o
   2   1  11     4219.78     3748.62    128.11 o
   3   1  11     2615.89     2481.66    228.71 o
   4   1  11       48.20       86.58     56.17 o
   5   1  11     2363.84     2291.65    175.48 o
   6   1  11      503.49      612.60    116.93 o
   7   1  11     1093.12      995.30    237.62 o
   8   1  11      905.67     1011.93    154.19 o
   9   1  11      298.54      215.28    108.24 o
 -18   2  11       53.34       56.12     45.24 o
 -17   2  11      224.02      137.03     49.76 o
 -16   2  11       25.11       74.70     45.94 o
 -15   2  11      768.71      945.58     90.10 o
 -14   2  11       56.11      136.66     42.06 o
 -13   2  11     1050.37     1099.09     89.36 o
 -12   2  11      275.12      370.81     53.49 o
 -11   2  11      739.25      740.87     70.44 o
 -10   2  11     4132.52     3697.64    123.79 o
  -9   2  11      683.06      648.55     61.94 o
  -8   2  11     1722.20     1567.60     77.47 o
  -7   2  11      201.50      209.87     36.60 o
  -6   2  11     2383.05     2402.20     85.41 o
  -5   2  11     1843.29     1946.96     74.45 o
  -4   2  11     2978.82     2899.90    104.25 o
  -3   2  11     4787.18     4770.56    247.66 o
  -2   2  11     1823.62     1732.27     96.56 o
  -1   2  11     1414.99     1409.75     86.77 o
   0   2  11     1375.23     1298.93     69.73 o
   1   2  11     2529.95     2518.70     77.21 o
   2   2  11      683.18      768.64     60.04 o
   3   2  11      139.41      179.72     45.66 o
   4   2  11     1715.30     1796.52    106.14 o
   5   2  11      994.06      875.88    125.81 o
   6   2  11      117.29      141.71     77.57 o
   7   2  11      375.35      203.73     96.50 o
   8   2  11      186.57        3.99     79.95 o
   9   2  11      269.37      216.44     99.60 o
 -18   3  11       98.85       54.66     55.49 o
 -17   3  11      168.54      276.62    157.28 o
 -16   3  11      149.24      188.61    114.88 o
 -15   3  11      162.40      168.20     46.79 o
 -14   3  11       88.81       29.62     32.99 o
 -13   3  11      674.05      723.35     88.20 o
 -12   3  11        1.10       20.59     27.85 o
 -11   3  11      509.67      405.08     52.16 o
 -10   3  11      107.79       95.10     35.02 o
  -9   3  11     1423.44     1389.76    159.41 o
  -8   3  11      789.57      774.26     75.81 o
  -7   3  11      242.90      278.05     40.52 o
  -6   3  11     2646.52     2654.18     94.23 o
  -5   3  11        6.07       -6.22     21.91 o
  -4   3  11     5332.64     5195.45    169.80 o
  -3   3  11       48.61       65.71     32.19 o
  -2   3  11     1756.65     1759.33    100.18 o
  -1   3  11       43.37       99.70     33.32 o
   0   3  11     1583.57     1533.50     81.26 o
   1   3  11      921.53      877.04     70.42 o
   2   3  11      316.96      350.65     46.70 o
   3   3  11       72.48       41.40     58.19 o
   4   3  11       31.12       -1.05     35.79 o
   5   3  11     1968.68     1855.39    171.07 o
   6   3  11        2.07      -31.23     44.01 o
   7   3  11      150.26        6.11     70.73 o
   8   3  11      458.01      712.17    140.96 o
   9   3  11       59.86     -117.29    117.29 o
 -18   4  11       62.71      119.11    110.43 o
 -17   4  11      701.28      731.82    103.31 o
 -16   4  11      122.60      123.90     53.64 o
 -15   4  11     1017.56     1220.74    151.87 o
 -14   4  11      156.48      111.00     41.37 o
 -13   4  11     1375.58     1489.45    102.14 o
 -12   4  11     1296.01     1360.41     94.45 o
 -11   4  11      656.60      687.02     68.78 o
 -10   4  11     3752.74     3573.19    150.72 o
  -9   4  11      168.18       69.45     30.17 o
  -8   4  11     6940.09     6521.59    157.33 o
  -7   4  11     2580.96     2420.84    210.44 o
  -6   4  11     2117.08     2328.01    118.86 o
  -5   4  11     6840.91     6415.05    197.63 o
  -4   4  11      828.72      843.70     83.22 o
  -3   4  11     7887.72     7985.88    679.55 o
  -2   4  11        2.22       19.79     27.73 o
  -1   4  11     4105.42     4178.55    157.61 o
   0   4  11     1925.37     1636.38     97.94 o
   1   4  11      395.15      407.25     55.46 o
   2   4  11     5916.76     5758.04    145.29 o
   3   4  11       69.07       46.11     54.06 o
   4   4  11     5233.28     5189.49    173.54 o
   5   4  11        7.24       69.74     45.23 o
   6   4  11      209.84      351.08     87.91 o
   7   4  11      492.81      483.27     91.56 o
   8   4  11      395.90      313.90    236.53 o
   9   4  11      947.36      984.69    169.24 o
 -18   5  11        7.88       34.29     52.26 o
 -17   5  11       45.50      118.97     82.89 o
 -16   5  11       88.62      137.34     50.88 o
 -15   5  11       25.86       40.74     35.48 o
 -14   5  11      134.68      163.18     45.80 o
 -13   5  11       97.56      133.13     41.89 o
 -12   5  11      605.85      666.67     71.54 o
 -11   5  11      678.36      570.61     64.71 o
 -10   5  11        5.81       29.14     28.97 o
  -9   5  11      175.84      227.01    121.15 o
  -8   5  11      541.72      484.50     74.71 o
  -7   5  11        2.42        8.63     29.92 o
  -6   5  11       51.32       41.94     32.06 o
  -5   5  11     1288.00     1272.88    102.70 o
  -4   5  11      342.67      412.35     97.79 o
  -3   5  11      634.87      675.03     79.53 o
  -2   5  11       65.65      100.78     38.04 o
  -1   5  11      371.61      343.82     49.50 o
   0   5  11      225.91      226.51     44.60 o
   1   5  11      541.29      605.68     66.65 o
   2   5  11     3123.20     3201.69    115.29 o
   3   5  11      129.94      155.43     41.81 o
   4   5  11       90.67       66.13     46.31 o
   5   5  11      499.91      534.89     80.40 o
   6   5  11       60.71       24.10     60.00 o
   7   5  11      178.19      225.49     73.00 o
   8   5  11       65.65       51.53     72.81 o
 -17   6  11      213.46      157.48     62.89 o
 -16   6  11        1.95      -28.09     52.26 o
 -15   6  11      917.23      962.04    112.11 o
 -14   6  11      238.54      251.39     52.55 o
 -13   6  11      995.08      917.97     85.41 o
 -12   6  11     2742.88     2726.22    146.47 o
 -11   6  11       25.47       22.42     24.34 o
 -10   6  11     1058.13     1051.52     92.00 o
  -9   6  11       17.86       17.57     29.46 o
  -8   6  11     3075.67     2802.11    226.48 o
  -7   6  11      342.41      355.26     77.16 o
  -6   6  11      113.51      158.22     40.78 o
  -5   6  11     4926.56     4837.11    149.97 o
  -4   6  11      788.96      652.91     83.40 o
  -3   6  11      231.69      176.37     49.48 o
  -2   6  11      107.40      136.75     47.58 o
  -1   6  11      226.65      341.08     65.16 o
   0   6  11     4198.68     4198.45    168.76 o
   1   6  11     2665.74     2434.95    243.80 o
   2   6  11     1420.31     1325.60     99.13 o
   3   6  11       16.19      -19.29     44.71 o
   4   6  11     1607.86     1658.81    169.46 o
   5   6  11       84.97      107.83     73.02 o
   6   6  11     1437.62     1301.10    145.81 o
   7   6  11      385.84      378.46    100.93 o
   8   6  11       39.27       98.08     81.11 o
 -17   7  11      231.82      246.52     77.24 o
 -16   7  11     1326.84     1119.52    134.05 o
 -15   7  11      185.65      358.83    116.61 o
 -14   7  11      663.67      872.54     89.12 o
 -13   7  11      913.83      972.13    116.69 o
 -12   7  11      941.82      920.90     91.42 o
 -11   7  11     2970.95     3084.60    135.86 o
 -10   7  11      444.36      485.11     64.96 o
  -9   7  11     3659.90     3330.43    240.92 o
  -8   7  11        0.09      -27.69     27.69 o
  -7   7  11     1443.53     1195.53     95.36 o
  -6   7  11     2249.33     2058.58    109.64 o
  -5   7  11      407.67      370.86     53.23 o
  -4   7  11     4252.27     3993.30    153.55 o
  -3   7  11      367.90      426.91     59.03 o
  -2   7  11    11007.90    10842.42    291.41 o
  -1   7  11     1989.21     1977.96    263.48 o
   0   7  11     2432.44     2157.53    131.91 o
   1   7  11     2569.80     2569.55    119.96 o
   2   7  11      195.02      160.94     48.70 o
   3   7  11     1418.11     1458.14    109.17 o
   4   7  11      159.51      168.52     66.07 o
   5   7  11     1122.87     1050.94    149.73 o
   6   7  11        3.17       75.21     68.77 o
   7   7  11      970.36      983.79    146.16 o
   8   7  11      608.58      775.26    184.32 o
 -16   8  11       26.54       -5.91    101.61 o
 -15   8  11       34.90      -27.41     73.98 o
 -14   8  11       42.34       33.43     58.87 o
 -13   8  11      197.88      235.50    102.94 o
 -12   8  11        3.47        7.16     32.76 o
 -11   8  11        2.04       42.47     36.13 o
 -10   8  11       23.86       44.39     35.65 o
  -9   8  11     1099.01      845.04     88.65 o
  -8   8  11       59.03      -31.74     31.74 o
  -7   8  11       13.10       21.44     39.01 o
  -6   8  11      266.47      285.73     56.13 o
  -5   8  11       15.08       27.33     29.06 o
  -4   8  11       14.00        3.39     29.76 o
  -3   8  11       25.97       -3.49     29.17 o
  -2   8  11        0.27      -26.82     30.93 o
  -1   8  11       47.51       71.74     37.10 o
   0   8  11      210.79      180.08     57.49 o
   1   8  11        6.22       34.73     47.88 o
   2   8  11      414.31      451.59     70.33 o
   3   8  11      148.54      219.62     59.10 o
   4   8  11      215.26      229.74     77.28 o
   5   8  11        0.67       12.38     55.10 o
   6   8  11       66.33        5.22    137.83 o
   7   8  11      414.55      563.15    121.36 o
 -15   9  11       27.66       47.70     46.24 o
 -14   9  11     1088.48     1017.46    128.73 o
 -13   9  11      304.63      299.17     98.60 o
 -12   9  11      180.67      287.21     94.97 o
 -11   9  11     1542.31     1407.13    115.14 o
 -10   9  11       27.89       -5.60     31.26 o
  -9   9  11     4310.40     3920.87    161.64 o
  -8   9  11       54.77       49.95     39.79 o
  -7   9  11     3601.54     3156.98    139.52 o
  -6   9  11     2476.30     2343.39    125.57 o
  -5   9  11        3.95       -6.77     46.84 o
  -4   9  11      468.10      497.27     70.53 o
  -3   9  11      116.66       64.81     87.59 o
  -2   9  11     2470.89     2478.74    122.60 o
  -1   9  11      310.24      411.70     62.95 o
   0   9  11     1986.73     2085.10    154.23 o
   1   9  11     1475.59     1541.96    113.64 o
   2   9  11       53.40       35.67     47.93 o
   3   9  11      504.14      472.45     79.45 o
   4   9  11      164.06      247.60     88.29 o
   5   9  11      301.76      294.84     96.97 o
   6   9  11       73.21       59.27    115.88 o
 -15  10  11      294.80      326.70     86.34 o
 -14  10  11       44.73       93.43    137.24 o
 -13  10  11      236.14      231.83     87.90 o
 -12  10  11      762.57      948.87    125.12 o
 -11  10  11       26.08       44.40     39.23 o
 -10  10  11       96.72      120.72     53.45 o
  -9  10  11       90.76       82.82     49.00 o
  -8  10  11     1474.47     1411.79    116.39 o
  -7  10  11      844.59      722.41     88.21 o
  -6  10  11      537.88      564.32     84.32 o
  -5  10  11      834.14      657.70     92.53 o
  -4  10  11      145.51      166.49     74.21 o
  -3  10  11      526.34      487.68     72.25 o
  -2  10  11       73.35      159.25     49.25 o
  -1  10  11     1402.03     1348.29    106.28 o
   0  10  11      254.33      227.56    113.97 o
   1  10  11      835.84      886.74    131.82 o
   2  10  11      353.42      397.80     73.63 o
   3  10  11        8.58       23.47     52.87 o
   4  10  11      448.46      321.53     76.60 o
   5  10  11       15.35      -35.56     68.62 o
   6  10  11      226.41      254.48    174.50 o
 -14  11  11      272.16      298.10     77.59 o
 -13  11  11       93.10       93.39     75.59 o
 -12  11  11      426.04      451.88    114.41 o
 -11  11  11       33.87       13.63     47.90 o
 -10  11  11       99.18       54.72     54.48 o
  -9  11  11      187.21      222.75     64.34 o
  -8  11  11     1375.50     1231.34    116.65 o
  -7  11  11      158.47      159.52     59.87 o
  -6  11  11      379.82      432.06     73.70 o
  -5  11  11      161.34      105.32     69.94 o
  -4  11  11       27.46       45.42     41.00 o
  -3  11  11       18.80       41.90     38.06 o
  -2  11  11        4.08       26.05     39.45 o
  -1  11  11      824.82      884.71    121.38 o
   0  11  11      118.79      116.68     58.87 o
   1  11  11       40.04        9.11     76.62 o
   2  11  11       80.63       32.64     51.28 o
   3  11  11      207.79      174.13     64.89 o
   4  11  11      171.35       86.61     64.58 o
   5  11  11       44.23      132.99     89.44 o
 -13  12  11      824.98      718.81    165.77 o
 -12  12  11      226.75      130.54     83.81 o
 -11  12  11       87.40      123.71     67.39 o
 -10  12  11     1006.42      810.80    106.67 o
  -9  12  11      410.70      448.97     85.35 o
  -8  12  11      374.62      345.79     91.53 o
  -7  12  11      116.34       66.58     56.99 o
  -6  12  11      954.09     1046.61    130.98 o
  -5  12  11      691.53      694.28     94.75 o
  -4  12  11      112.16      217.45     58.42 o
  -3  12  11      974.32     1114.66    111.99 o
  -2  12  11      536.73      601.72     84.31 o
  -1  12  11      906.88      917.07    126.87 o
   0  12  11      874.87     1004.00    166.32 o
   1  12  11      299.62      260.31     67.09 o
   2  12  11      565.72      534.07    108.59 o
   3  12  11      251.42      433.50     95.20 o
 -11  13  11       19.04      -46.24     46.24 o
 -10  13  11        1.22      -74.27     74.27 o
  -9  13  11       23.76       31.94     58.31 o
  -8  13  11      270.34      263.85     73.84 o
  -7  13  11      594.97      560.47     93.31 o
  -6  13  11        6.67      -22.45     51.44 o
  -5  13  11      169.87       21.15     55.62 o
  -4  13  11       21.64      -53.61     60.30 o
  -3  13  11      112.54      106.94     43.29 o
  -2  13  11       98.32      143.04     58.68 o
  -1  13  11       32.30       59.06     54.17 o
   0  13  11      320.52      351.09    104.61 o
   1  13  11       16.93       10.67     79.71 o
   2  13  11      240.38      314.85     95.12 o
  -9  14  11       38.08       44.93     89.34 o
  -8  14  11       42.99       89.34     67.20 o
  -7  14  11       37.66       57.89     76.14 o
  -6  14  11      305.95      309.88     78.92 o
  -5  14  11      820.42      906.68    113.34 o
  -4  14  11      399.39      400.12    115.89 o
  -3  14  11      845.85      899.54    117.62 o
  -2  14  11       16.45      -36.52     36.52 o
  -1  14  11        1.11      -58.93     76.71 o
   0  14  11      136.47      321.02     93.67 o
 -18   0  12      581.26      669.82    140.33 o
 -17   0  12      619.34      922.58    156.05 o
 -16   0  12      397.40      445.13     85.42 o
 -15   0  12     2062.49     2051.73    215.49 o
 -14   0  12       99.07      112.61     65.44 o
 -13   0  12     6928.05     6331.52    307.28 o
 -12   0  12      539.42      507.32    105.25 o
 -11   0  12      395.23      573.12    108.24 o
 -10   0  12     2304.88     2505.80    169.41 o
  -9   0  12      152.10      178.50     64.89 o
  -8   0  12     2969.51     3039.75    170.86 o
  -7   0  12       33.64      182.77     50.80 o
  -6   0  12     8834.38     9116.83    227.12 o
  -5   0  12     3702.22     3645.61    134.09 o
  -4   0  12      869.51      855.20     73.95 o
  -3   0  12     8155.07     7966.76    200.24 o
  -2   0  12      908.33      917.40    127.60 o
  -1   0  12     7295.48     7889.20    318.92 o
   0   0  12     1216.36     1333.74    139.96 o
   1   0  12     5986.73     6133.39    205.01 o
   2   0  12     2495.46     2632.49    225.49 o
   3   0  12      734.35      711.90    143.69 o
   4   0  12     2840.57     2840.98    246.84 o
   5   0  12      410.26      505.87    150.69 o
   6   0  12     1214.35     1109.07    212.76 o
   7   0  12      287.93      378.63    144.33 o
   8   0  12     1370.65     1259.76    250.75 o
 -18   1  12       50.88       50.65     44.19 o
 -17   1  12        0.18       -6.71     41.90 o
 -16   1  12      344.42      348.15     62.19 o
 -15   1  12      135.49       76.20     47.81 o
 -14   1  12       58.89       86.25     38.44 o
 -13   1  12       25.36       70.37     32.67 o
 -12   1  12      332.12      315.96     49.89 o
 -11   1  12        0.89      -21.67     24.81 o
 -10   1  12       35.11        7.19     34.89 o
  -9   1  12       44.69       79.94     31.54 o
  -8   1  12       75.12      118.69     31.01 o
  -7   1  12      182.69      153.48     32.37 o
  -6   1  12       72.20       93.16     26.21 o
  -5   1  12      976.87     1081.75     61.98 o
  -4   1  12      775.06      830.15     76.21 o
  -3   1  12      874.47      831.35     64.14 o
  -2   1  12       12.32       36.42     23.15 o
  -1   1  12      404.17      460.25     53.26 o
   0   1  12     1057.55     1092.26    109.12 o
   1   1  12      107.46      127.35     37.50 o
   2   1  12      367.29      351.40     73.61 o
   3   1  12      700.86      816.26    110.13 o
   4   1  12       64.85      176.11     70.59 o
   5   1  12       69.61        8.16     69.89 o
   6   1  12      404.01      334.35    100.14 o
   7   1  12      173.27      -30.66     80.02 o
   8   1  12       11.07      -29.08     71.58 o
 -18   2  12      380.21      553.91     92.66 o
 -17   2  12      326.18      548.49    127.65 o
 -16   2  12      178.98      247.63     52.80 o
 -15   2  12      977.19     1083.88     98.37 o
 -14   2  12      275.66      229.13     49.85 o
 -13   2  12      276.05      351.61     57.11 o
 -12   2  12     1577.50     1723.20    113.52 o
 -11   2  12      142.01      161.96     40.44 o
 -10   2  12     2114.48     1749.67     90.25 o
  -9   2  12      133.03      166.97     41.56 o
  -8   2  12     3174.40     3120.85    139.17 o
  -7   2  12       58.72       91.11     28.83 o
  -6   2  12     1865.70     1969.63    216.76 o
  -5   2  12     2859.60     2700.38    123.02 o
  -4   2  12     1376.87     1379.93     96.17 o
  -3   2  12     3875.01     4179.45    240.94 o
  -2   2  12        0.32      101.81     32.80 o
  -1   2  12     2084.56     2239.12     92.02 o
   0   2  12       47.24       67.64     28.96 o
   1   2  12      390.33      483.48     50.64 o
   2   2  12     2309.38     2415.92    159.10 o
   3   2  12       17.64      -38.91     38.91 o
   4   2  12     2770.00     2661.09    184.59 o
   5   2  12        2.54       -7.81     58.69 o
   6   2  12     1082.31     1015.97    203.86 o
   7   2  12      376.22      433.38    102.95 o
   8   2  12      100.16       34.85     85.05 o
 -18   3  12      177.41      141.17     64.98 o
 -17   3  12       28.24      177.11     57.71 o
 -16   3  12      516.38      634.40     77.44 o
 -15   3  12        1.84      -11.21     34.69 o
 -14   3  12      792.89      940.11     97.66 o
 -13   3  12      213.17      230.36     58.66 o
 -12   3  12     1729.31     1776.86    106.43 o
 -11   3  12     1875.62     1717.92     96.56 o
 -10   3  12      614.85      651.39     66.29 o
  -9   3  12     2744.70     2693.79    105.89 o
  -8   3  12     1413.06     1362.64     78.19 o
  -7   3  12     4366.31     4260.59    164.66 o
  -6   3  12     1864.99     1805.08    107.17 o
  -5   3  12     7758.56     7525.37    219.43 o
  -4   3  12     6819.56     6553.07    244.21 o
  -3   3  12        3.71        0.32     56.89 o
  -2   3  12     3706.76     3731.08    303.06 o
  -1   3  12      959.74     1078.84     89.79 o
   0   3  12     1411.15     1375.30     74.17 o
   1   3  12     1789.56     1875.22     83.91 o
   2   3  12     2990.80     2787.72    119.66 o
   3   3  12     1603.41     1704.75    108.86 o
   4   3  12       57.07       89.65     42.12 o
   5   3  12      710.41     1173.89    205.85 o
   6   3  12      718.22      649.77    120.57 o
   7   3  12      895.20      895.57    143.59 o
   8   3  12      491.02      413.40    121.63 o
 -18   4  12       45.64       66.63     48.49 o
 -17   4  12        0.57       30.49     46.75 o
 -16   4  12      470.30      505.53    142.24 o
 -15   4  12      442.67      484.86     89.91 o
 -14   4  12      291.99      309.96     58.20 o
 -13   4  12       83.51       77.67     36.26 o
 -12   4  12      516.73      519.99     64.75 o
 -11   4  12        1.32        9.36     27.87 o
 -10   4  12       46.43       74.01     49.19 o
  -9   4  12      229.82      200.29     78.34 o
  -8   4  12       33.71       62.92     37.32 o
  -7   4  12      583.51      658.25     80.75 o
  -6   4  12      744.80      816.47    154.10 o
  -5   4  12     2216.30     2242.30    196.08 o
  -4   4  12      533.33      583.70     74.43 o
  -3   4  12     1453.01     1552.48    166.77 o
  -2   4  12       10.33       17.90     37.63 o
  -1   4  12        4.20        1.68     42.40 o
   0   4  12       17.00        7.96     26.81 o
   1   4  12      538.38      626.47     59.50 o
   2   4  12      243.96      196.70     40.74 o
   3   4  12        5.14       -0.60     78.18 o
   4   4  12       31.85      -36.05     39.78 o
   5   4  12      131.70      162.25     62.95 o
   6   4  12      205.83       62.12    110.97 o
   7   4  12      122.06       78.17     98.22 o
   8   4  12      352.27      350.23    128.80 o
 -17   5  12      182.85      146.53     54.45 o
 -16   5  12      626.26      548.16     87.40 o
 -15   5  12       66.22       88.58     42.11 o
 -14   5  12      875.99     1015.90    122.10 o
 -13   5  12      138.54      200.43     50.93 o
 -12   5  12     1180.00     1120.54     91.24 o
 -11   5  12     3058.89     2959.18    156.50 o
 -10   5  12     1466.67     1478.57    125.25 o
  -9   5  12     4706.66     4467.89    644.83 o
  -8   5  12        9.62       77.08     39.39 o
  -7   5  12     4578.09     4481.21    180.25 o
  -6   5  12     3489.09     3352.95    312.24 o
  -5   5  12     1717.19     1771.47    114.18 o
  -4   5  12     1648.52     1678.56    177.41 o
  -3   5  12      421.16      415.33     66.47 o
  -2   5  12    10099.75    10352.09    273.78 o
  -1   5  12     1812.21     1607.45    115.71 o
   0   5  12      400.98      437.74     57.92 o
   1   5  12     7080.93     6826.37    162.84 o
   2   5  12      231.53      262.45     45.63 o
   3   5  12     1806.47     1846.11    116.61 o
   4   5  12       35.35       37.87     46.75 o
   5   5  12     2013.77     2098.08    138.13 o
   6   5  12      117.63       77.21     57.83 o
   7   5  12      237.58      -63.30    100.08 o
 -17   6  12      585.97      835.91    107.82 o
 -16   6  12        3.71       71.04     43.80 o
 -15   6  12      482.89      659.64     84.14 o
 -14   6  12       58.74      109.56     41.12 o
 -13   6  12      194.80      259.48     65.70 o
 -12   6  12      262.08      213.68     63.43 o
 -11   6  12     1617.98     1486.32    131.66 o
 -10   6  12     1378.34     1248.04    221.08 o
  -9   6  12      315.66      208.35     57.54 o
  -8   6  12     1944.17     1965.36    139.05 o
  -7   6  12       35.54       97.01     42.68 o
  -6   6  12      262.04      332.25     94.20 o
  -5   6  12     3570.13     3653.77    160.28 o
  -4   6  12     2176.16     2061.97    123.63 o
  -3   6  12     3012.22     2422.49    249.07 o
  -2   6  12     2352.38     2433.74    236.57 o
  -1   6  12     8135.01     7724.49    240.67 o
   0   6  12      345.27      361.12     67.74 o
   1   6  12     4299.36     4163.35    165.33 o
   2   6  12     3576.90     3454.30    162.66 o
   3   6  12       23.20       58.17     51.67 o
   4   6  12     1641.11     1647.39    192.49 o
   5   6  12      112.50      212.86     74.88 o
   6   6  12      346.32      358.49     96.26 o
   7   6  12      115.65      247.81    149.69 o
 -16   7  12      494.92      532.13    126.88 o
 -15   7  12        3.10       16.17     40.81 o
 -14   7  12      563.54      498.32     90.20 o
 -13   7  12        8.53       19.17     95.79 o
 -12   7  12       48.48       85.06     50.34 o
 -11   7  12      196.30      134.86     45.29 o
 -10   7  12       48.29       73.72     53.72 o
  -9   7  12     1796.48     1507.40    110.06 o
  -8   7  12       59.92       64.44     35.02 o
  -7   7  12     1131.83      986.48     90.06 o
  -6   7  12      796.94      819.87     80.72 o
  -5   7  12      133.41      155.40     87.93 o
  -4   7  12       67.12       56.23     60.80 o
  -3   7  12       80.38       19.01    125.69 o
  -2   7  12     3047.14     2930.55    153.63 o
  -1   7  12      224.22      270.61     66.23 o
   0   7  12     2030.22     1814.64    137.60 o
   1   7  12     1849.07     1726.75    113.11 o
   2   7  12      317.58      274.51     57.36 o
   3   7  12      364.40      363.18     84.57 o
   4   7  12       61.85       19.85     55.20 o
   5   7  12      135.71      119.99     71.92 o
   6   7  12      365.03      411.79    105.66 o
   7   7  12       36.38      -42.90    167.68 o
 -16   8  12      344.42      394.08    144.87 o
 -15   8  12     1190.58      862.23    177.23 o
 -14   8  12       78.19      133.17     53.39 o
 -13   8  12      835.29      860.74     93.44 o
 -12   8  12     1198.85     1088.53    104.62 o
 -11   8  12     1818.74     1639.94    144.92 o
 -10   8  12     2312.10     2239.08    135.08 o
  -9   8  12      905.05      719.25     87.08 o
  -8   8  12     5144.10     4298.93    265.00 o
  -7   8  12      699.24      619.35     76.22 o
  -6   8  12     1588.67     1409.49    105.23 o
  -5   8  12     2791.57     2491.83    119.00 o
  -4   8  12      259.30      195.23     71.70 o
  -3   8  12     2606.51     2485.67    166.46 o
  -2   8  12      703.25      553.47    100.06 o
  -1   8  12     3903.70     3641.42    178.30 o
   0   8  12      688.85      777.18    106.74 o
   1   8  12     1239.43     1203.23    103.82 o
   2   8  12     2784.64     2562.55    143.14 o
   3   8  12        0.73      -34.81     52.74 o
   4   8  12     1995.65     2136.74    201.13 o
   5   8  12      110.17       75.26     75.37 o
   6   8  12     1854.64     2044.67    189.87 o
 -15   9  12        2.09       64.60     67.85 o
 -14   9  12      114.02       73.10     50.03 o
 -13   9  12      169.30      177.59     55.14 o
 -12   9  12        0.23        1.94     29.80 o
 -11   9  12      120.19      142.40     70.29 o
 -10   9  12        2.63       40.07     40.25 o
  -9   9  12      431.89      465.98     74.08 o
  -8   9  12      653.14      611.95     85.26 o
  -7   9  12      612.93      622.75     82.35 o
  -6   9  12       69.96       50.97     37.03 o
  -5   9  12       46.96       53.43     63.64 o
  -4   9  12      286.32      338.61     61.58 o
  -3   9  12      309.34      464.03     68.23 o
  -2   9  12     1404.53     1316.06    103.28 o
  -1   9  12        8.81        1.31     44.65 o
   0   9  12        9.87      -49.49     51.49 o
   1   9  12        0.72       29.85     42.38 o
   2   9  12       79.56       84.52     49.57 o
   3   9  12      188.68      147.32     78.66 o
   4   9  12      347.94      332.78    102.10 o
   5   9  12     1423.96     1528.88    360.27 o
 -14  10  12       16.36       11.64     71.90 o
 -13  10  12      986.32     1049.95    130.92 o
 -12  10  12      242.45      343.85     67.52 o
 -11  10  12       97.30      139.94     51.58 o
 -10  10  12      840.84      881.00    100.10 o
  -9  10  12       44.00       37.06     40.53 o
  -8  10  12     2369.02     2280.51    135.68 o
  -7  10  12      416.26      405.66     71.31 o
  -6  10  12     1787.75     1566.86    120.84 o
  -5  10  12      925.68      816.62     89.18 o
  -4  10  12       34.67      -22.34     32.05 o
  -3  10  12     1893.85     1811.21    122.71 o
  -2  10  12      400.04      444.42     67.23 o
  -1  10  12     1440.34     1356.83    141.83 o
   0  10  12      643.17      762.21    114.66 o
   1  10  12      442.30      447.66     75.53 o
   2  10  12      296.27      229.19     67.98 o
   3  10  12       64.06      104.82     74.60 o
   4  10  12     1231.72     1174.35    152.44 o
 -13  11  12      159.72      279.78     70.06 o
 -12  11  12      171.88      203.61    113.95 o
 -11  11  12      115.96      139.09     54.99 o
 -10  11  12        6.17       12.18     50.98 o
  -9  11  12     1637.90     1537.05    132.36 o
  -8  11  12       71.15      157.52     57.04 o
  -7  11  12     2145.77     2097.17    140.37 o
  -6  11  12      336.94      332.28     63.74 o
  -5  11  12      770.05      731.13     94.27 o
  -4  11  12      849.04      798.30     95.87 o
  -3  11  12       16.38      -17.93     53.15 o
  -2  11  12     2077.93     2032.23    168.17 o
  -1  11  12      298.22      330.85     83.87 o
   0  11  12     1359.94     1670.09    151.86 o
   1  11  12      653.57      744.61    119.74 o
   2  11  12      374.68      337.86     83.28 o
   3  11  12      240.49      250.89     76.62 o
 -12  12  12      176.45      118.22     80.84 o
 -11  12  12        3.96      -56.75     56.75 o
 -10  12  12       36.64      -51.42     51.42 o
  -9  12  12        7.63       -4.58     78.18 o
  -8  12  12        9.95      -14.16     54.68 o
  -7  12  12        5.54       61.85     51.85 o
  -6  12  12        6.07       55.49     42.61 o
  -5  12  12       83.42       90.83     46.68 o
  -4  12  12       20.48       27.54     46.09 o
  -3  12  12       33.78       87.76     46.98 o
  -2  12  12      247.06      222.91     69.40 o
  -1  12  12      209.73      259.25     80.15 o
   0  12  12        0.75      104.06     51.05 o
   1  12  12       33.09       33.19     69.82 o
   2  12  12      124.64      213.57     68.02 o
 -10  13  12       81.57       33.00     77.93 o
  -9  13  12      783.69      617.08     99.98 o
  -8  13  12      348.34      242.29     80.08 o
  -7  13  12      887.65     1088.12    123.24 o
  -6  13  12      490.18      429.76     86.89 o
  -5  13  12     1086.51      930.95    111.84 o
  -4  13  12     1580.96     1377.60    160.18 o
  -3  13  12        0.14      -33.56     90.17 o
  -2  13  12      931.77      743.95    146.33 o
  -1  13  12      219.33      304.07     88.49 o
   0  13  12      687.69      649.37    117.25 o
  -7  14  12      111.05      -22.28     82.69 o
  -6  14  12      475.96      510.90     95.23 o
  -5  14  12       59.92       26.04     85.05 o
  -4  14  12      332.46      361.94    103.88 o
  -3  14  12      196.61      299.05    135.92 o
 -18   1  13      134.82       23.95     89.79 o
 -17   1  13       28.81       47.20     39.91 o
 -16   1  13     1023.64     1164.57    106.07 o
 -15   1  13        6.85      -26.17     59.81 o
 -14   1  13     2058.28     2182.65    125.33 o
 -13   1  13      567.14      390.11     62.03 o
 -12   1  13     1613.80     1519.27    100.73 o
 -11   1  13     2546.94     2707.54    113.38 o
 -10   1  13      177.05      122.13     35.97 o
  -9   1  13      162.81      201.80     37.89 o
  -8   1  13      513.26      516.16     55.08 o
  -7   1  13     5180.05     5086.53    153.41 o
  -6   1  13      129.29      153.16     41.70 o
  -5   1  13     6472.61     6742.50    264.25 o
  -4   1  13     4919.06     5140.97    144.93 o
  -3   1  13      117.94      120.88     30.22 o
  -2   1  13     3103.50     2950.26    370.49 o
  -1   1  13        0.54        0.69     26.71 o
   0   1  13     2909.64     3158.71    187.95 o
   1   1  13     1233.86     1219.42    122.27 o
   2   1  13     2426.98     1963.14    255.16 o
   3   1  13     1877.02     1785.04    154.80 o
   4   1  13       92.48      137.85     71.79 o
   5   1  13      990.84     1016.35    164.68 o
   6   1  13      103.86      117.37     80.55 o
   7   1  13     1518.05     1535.54    181.23 o
 -18   2  13       36.89       91.60     47.23 o
 -17   2  13      154.15      124.37     50.50 o
 -16   2  13       16.96       -3.20     38.74 o
 -15   2  13      263.64      203.55     51.33 o
 -14   2  13        9.83      -29.98     34.09 o
 -13   2  13      864.29      946.89     86.80 o
 -12   2  13       10.11       40.49     32.32 o
 -11   2  13       39.75       27.32     42.55 o
 -10   2  13      531.18      640.69     66.75 o
  -9   2  13      716.09      733.10     68.00 o
  -8   2  13      878.25      913.40     93.35 o
  -7   2  13      796.69      912.62     91.02 o
  -6   2  13      798.93      748.99     85.24 o
  -5   2  13       24.67       94.28     34.71 o
  -4   2  13      392.59      394.52     66.07 o
  -3   2  13     1158.48     1213.90     93.87 o
  -2   2  13      131.38      131.08     66.04 o
  -1   2  13     1367.61     1537.32     84.49 o
   0   2  13      125.21      234.76     51.43 o
   1   2  13     3484.36     3902.65    200.63 o
   2   2  13      269.83      250.77     72.26 o
   3   2  13       28.71       45.11     54.19 o
   4   2  13      174.84      221.52    174.64 o
   5   2  13        0.06      -34.50     98.29 o
   6   2  13      393.41      372.91    103.75 o
   7   2  13        5.40      -76.71     76.71 o
 -18   3  13       21.73       86.42     44.16 o
 -17   3  13      186.66       99.52     90.11 o
 -16   3  13        8.23        6.25     38.85 o
 -15   3  13      283.84      269.66     59.18 o
 -14   3  13      378.41      396.54     62.93 o
 -13   3  13      212.48      204.84     60.58 o
 -12   3  13      290.12      200.32     45.83 o
 -11   3  13      399.39      561.59     64.46 o
 -10   3  13     2056.17     2179.41    158.09 o
  -9   3  13      161.72      191.79     54.39 o
  -8   3  13      313.15      312.98     60.33 o
  -7   3  13        0.80       64.09     29.68 o
  -6   3  13      189.85      183.68     43.38 o
  -5   3  13     3438.91     3546.53    150.70 o
  -4   3  13     1931.39     1893.69    108.33 o
  -3   3  13     2776.40     2635.35    128.67 o
  -2   3  13     3871.55     3782.82    169.96 o
  -1   3  13       11.34       56.64     25.51 o
   0   3  13       10.89       11.71     25.81 o
   1   3  13      447.28      483.89     52.71 o
   2   3  13       70.52      113.75     59.91 o
   3   3  13      246.21      294.33     81.07 o
   4   3  13      136.56       80.04     63.59 o
   5   3  13     1036.15     1144.96    149.66 o
   6   3  13        2.29        3.91     82.93 o
   7   3  13        3.44      -89.66     89.66 o
 -17   4  13     1121.75     1366.95    138.39 o
 -16   4  13       17.42       66.87     55.96 o
 -15   4  13     1082.44     1126.69    135.92 o
 -14   4  13      329.16      375.84     66.50 o
 -13   4  13     1047.46     1198.70     97.17 o
 -12   4  13      940.80      834.05    103.36 o
 -11   4  13     1486.23     1578.67    133.50 o
 -10   4  13     2789.71     2419.08    140.88 o
  -9   4  13       58.24       71.27    105.56 o
  -8   4  13     6124.38     5900.04    211.69 o
  -7   4  13        2.70       67.76     35.19 o
  -6   4  13       41.16       28.65     29.89 o
  -5   4  13      603.07      721.38     83.29 o
  -4   4  13      295.86      306.67     56.12 o
  -3   4  13      425.77      303.55     59.12 o
  -2   4  13     1409.70     1397.80    117.70 o
  -1   4  13     2176.31     2212.19    102.06 o
   0   4  13      292.15      312.73     66.94 o
   1   4  13     1874.55     1781.17    110.49 o
   2   4  13     1033.85      943.30     88.57 o
   3   4  13      454.29      452.29     70.94 o
   4   4  13     1306.73     1535.64    163.08 o
   5   4  13       51.03       35.85     87.22 o
   6   4  13     1316.56     1223.33    164.91 o
   7   4  13      105.78       63.17    245.94 o
 -17   5  13        7.15       -6.30     36.48 o
 -16   5  13      140.56      167.03     50.12 o
 -15   5  13      342.65      310.28     61.73 o
 -14   5  13       34.86       97.89     92.43 o
 -13   5  13       84.35       16.70     69.98 o
 -12   5  13      143.91      179.72     60.44 o
 -11   5  13      844.59      704.29     94.82 o
 -10   5  13      169.60      278.38    109.43 o
  -9   5  13        2.84      -33.05     33.05 o
  -8   5  13      173.23      159.15     50.52 o
  -7   5  13      615.37      588.48     81.42 o
  -6   5  13     1790.69     1813.40    258.34 o
  -5   5  13     2333.92     2195.42    156.87 o
  -4   5  13        2.81        0.65     26.45 o
  -3   5  13     1118.84     1273.45    111.26 o
  -2   5  13      736.04      710.80     89.28 o
  -1   5  13      159.90      203.62     41.51 o
   0   5  13      866.98      839.50     76.96 o
   1   5  13       18.73       35.18     35.66 o
   2   5  13      269.09      281.78     57.47 o
   3   5  13      849.47      823.22     92.91 o
   4   5  13        3.30      -47.93     47.93 o
   5   5  13        5.63      -21.21     72.57 o
   6   5  13        2.02      -76.60     76.60 o
 -17   6  13      530.96      481.87    126.69 o
 -16   6  13      286.35      377.45    114.24 o
 -15   6  13      468.53      459.71    196.08 o
 -14   6  13       17.00       36.19     42.91 o
 -13   6  13       50.30       -3.18     66.71 o
 -12   6  13      197.79      176.73     92.93 o
 -11   6  13      821.03      812.24    112.56 o
 -10   6  13     1220.38     1146.77    297.69 o
  -9   6  13      641.54      756.96     99.17 o
  -8   6  13     3243.90     3082.34    240.94 o
  -7   6  13      757.63      631.32    123.74 o
  -6   6  13      720.71      733.96    103.84 o
  -5   6  13      903.60      935.63     99.87 o
  -4   6  13     1542.25     1350.55    184.68 o
  -3   6  13       23.13       33.58     36.32 o
  -2   6  13        0.86       -3.22     36.40 o
  -1   6  13     5115.65     4468.62    188.74 o
   0   6  13      234.58      217.98     60.54 o
   1   6  13      896.99      921.05     90.92 o
   2   6  13      443.14      484.57     91.04 o
   3   6  13      470.97      352.36     88.10 o
   4   6  13     1369.36     1379.73    276.97 o
   5   6  13       18.75       38.68     68.66 o
   6   6  13      416.70      448.94    108.27 o
 -16   7  13      580.16      654.92    143.33 o
 -15   7  13        0.11       13.97     44.92 o
 -14   7  13      761.93      715.24    135.10 o
 -13   7  13      317.86      418.95     85.79 o
 -12   7  13      263.31      204.66     64.14 o
 -11   7  13      437.85      427.02    123.29 o
 -10   7  13     1186.33     1018.20    185.18 o
  -9   7  13     1884.89     1958.64    246.53 o
  -8   7  13        0.83        6.14     38.42 o
  -7   7  13      927.57      922.68    108.24 o
  -6   7  13      869.66      890.53    102.75 o
  -5   7  13      540.93      557.69     81.00 o
  -4   7  13     6577.36     5987.83    223.04 o
  -3   7  13     1070.64     1054.09    112.54 o
  -2   7  13     4679.55     4548.50    198.23 o
  -1   7  13      910.37      989.69    113.02 o
   0   7  13      772.64      643.65     93.11 o
   1   7  13      186.19      179.29     49.17 o
   2   7  13     1173.30     1282.91    108.32 o
   3   7  13     1579.31     1705.49    155.39 o
   4   7  13      423.47      414.22     98.93 o
   5   7  13     1995.36     2230.77    316.73 o
 -16   8  13        4.18       71.71     71.98 o
 -15   8  13       24.68       61.94     53.80 o
 -14   8  13       12.76        2.76     46.42 o
 -13   8  13      113.85       82.90     59.10 o
 -11   8  13       14.10       -8.82    124.29 o
 -10   8  13       71.94       94.72     50.26 o
  -9   8  13        8.29       46.25     35.43 o
  -8   8  13      275.98      239.26     81.26 o
  -7   8  13       12.96       20.45     45.11 o
  -6   8  13      279.30      341.27     76.53 o
  -5   8  13       36.31        6.58     86.34 o
  -4   8  13       13.73       24.96     39.45 o
  -3   8  13      224.00      185.44    112.70 o
  -2   8  13       93.19      177.12     60.47 o
  -1   8  13       84.11       55.73     65.80 o
   0   8  13        0.52       20.10     46.73 o
   1   8  13      853.85      768.72     88.98 o
   2   8  13      177.81      210.67     62.05 o
   3   8  13       63.40       61.82     62.88 o
   4   8  13       12.80       48.44     71.45 o
   5   8  13      366.38      337.29     99.10 o
 -15   9  13        5.28      -22.09     74.62 o
 -14   9  13      988.87     1197.68    141.34 o
 -13   9  13      204.08      292.76     86.15 o
 -12   9  13      538.37      561.19     75.28 o
 -11   9  13      733.61      698.29     90.13 o
 -10   9  13      538.90      517.35     85.79 o
  -9   9  13     2614.86     2491.18    196.90 o
  -8   9  13        5.59       19.22     37.46 o
  -7   9  13     2294.62     2301.97    133.83 o
  -6   9  13      335.73      258.19     53.91 o
  -5   9  13      428.24      390.64     61.97 o
  -4   9  13      414.08      456.21     84.86 o
  -3   9  13      259.83      365.34     84.60 o
  -2   9  13     1699.11     1725.72    152.26 o
  -1   9  13      141.06       90.40     59.04 o
   0   9  13      764.72      905.62    173.82 o
   1   9  13       66.99      106.68     54.56 o
   2   9  13      604.77      618.98     91.86 o
   3   9  13     1176.86     1390.77    154.32 o
   4   9  13      121.87       27.94     75.41 o
 -14  10  13        0.95       38.16     41.04 o
 -13  10  13      260.94      250.69     56.94 o
 -12  10  13      114.04      130.29    103.35 o
 -11  10  13      167.62       79.43     50.31 o
 -10  10  13      501.72      477.71     79.98 o
  -9  10  13       23.65      119.74     86.62 o
  -8  10  13      792.30      742.54     90.29 o
  -7  10  13       14.67       38.37     46.76 o
  -6  10  13       66.29      -19.07     46.15 o
  -5  10  13       67.83       28.48     36.79 o
  -4  10  13      475.80      590.70     81.25 o
  -3  10  13      930.64      965.45    100.22 o
  -2  10  13        0.28      -94.42     99.79 o
  -1  10  13     2110.77     1799.15    159.90 o
   0  10  13      402.87      397.71     68.33 o
   1  10  13        9.15       10.79     49.26 o
   2  10  13       73.60       86.20     55.53 o
   3  10  13      695.55      775.46    127.76 o
 -13  11  13       15.02       12.43     45.15 o
 -12  11  13      424.01      463.70     85.22 o
 -11  11  13       95.53       20.83     45.05 o
 -10  11  13        6.59      -35.87     41.54 o
  -9  11  13       73.29      110.12     50.06 o
  -8  11  13       63.62       54.41     44.65 o
  -7  11  13      400.31      309.44     68.00 o
  -6  11  13      441.41      333.85     70.54 o
  -5  11  13       83.02       83.41     53.04 o
  -4  11  13      229.86      192.74     56.93 o
  -3  11  13       22.94       35.35     44.59 o
  -2  11  13       95.12      134.84     63.10 o
  -1  11  13      177.76      273.36     86.50 o
   0  11  13       31.66       84.39     59.78 o
   1  11  13      202.11      325.48     91.26 o
   2  11  13      123.81      177.67     64.00 o
 -11  12  13       65.39      120.44     73.74 o
 -10  12  13      629.05      524.50     95.38 o
  -9  12  13        6.90       42.29     47.30 o
  -8  12  13     1027.92     1005.04    112.26 o
  -7  12  13       14.14       92.01     74.38 o
  -6  12  13     1342.61     1402.67    204.74 o
  -5  12  13      214.44      175.84     48.63 o
  -4  12  13      971.51     1035.93    138.84 o
  -3  12  13     1260.08     1323.01    151.68 o
  -2  12  13       34.14      -37.33    115.65 o
  -1  12  13     1067.53     1130.15    222.58 o
   0  12  13      189.50      183.73     62.52 o
  -9  13  13      216.58      290.71     81.30 o
  -8  13  13        0.08      -42.58     53.72 o
  -7  13  13      551.94      465.02     81.77 o
  -6  13  13       43.70       50.73     49.56 o
  -5  13  13      194.86      325.43     67.97 o
  -4  13  13       57.30       31.78     64.22 o
  -3  13  13       27.32      131.48     71.87 o
  -2  13  13      253.87       79.19    240.85 o
 -18   0  14       90.91      169.94     63.02 o
 -17   0  14      364.36      550.21    101.23 o
 -16   0  14      154.27      127.87     52.24 o
 -15   0  14     2025.93     2035.43    161.99 o
 -14   0  14        6.97       29.73     49.64 o
 -13   0  14     6125.13     6799.03    357.68 o
 -12   0  14     3415.56     3334.64    169.44 o
 -11   0  14      774.99      574.75     85.16 o
 -10   0  14     9754.48     9885.88    278.06 o
  -9   0  14     3607.04     3598.09    158.23 o
  -8   0  14     2662.39     2439.79    128.80 o
  -7   0  14      395.75      364.69     62.34 o
  -6   0  14     6266.58     6058.23    319.19 o
  -5   0  14     3264.18     3154.99    225.67 o
  -4   0  14     1799.11     1968.03    195.31 o
  -3   0  14     2278.08     2420.45    192.86 o
  -2   0  14      430.74      479.87    104.70 o
  -1   0  14     6390.88     6568.00    313.55 o
   0   0  14     2585.85     3047.47    238.66 o
   1   0  14     2326.27     2655.67    231.12 o
   2   0  14     2023.89     1968.76    228.85 o
   3   0  14        6.35       46.62     82.16 o
   4   0  14      250.17      254.66    116.97 o
   5   0  14        3.25      -46.35     87.61 o
   6   0  14     1680.85     1849.60    276.02 o
 -18   1  14       61.82      115.63     45.25 o
 -17   1  14      100.70      149.61     50.21 o
 -16   1  14      156.97      206.73     90.07 o
 -15   1  14       61.38      135.44     41.93 o
 -14   1  14      765.00      856.26     89.68 o
 -13   1  14      482.77      601.83     72.57 o
 -12   1  14       24.37       49.56     40.96 o
 -11   1  14      215.06      210.60     49.36 o
 -10   1  14        4.42        6.52     29.71 o
  -9   1  14     2045.52     2000.72    150.34 o
  -8   1  14      154.66      203.62     48.98 o
  -7   1  14     3971.45     3832.97    159.31 o
  -6   1  14     1202.87     1329.99    133.22 o
  -5   1  14      484.66      490.01     56.44 o
  -4   1  14      384.18      482.59     74.85 o
  -3   1  14      185.76      115.54     47.53 o
  -2   1  14       68.55      122.31     41.13 o
  -1   1  14      351.98      405.62     64.08 o
   0   1  14      248.62      478.33     79.41 o
   1   1  14       87.10       82.08     51.10 o
   2   1  14       92.28      124.52     64.97 o
   3   1  14       97.34       74.86     59.46 o
   4   1  14       98.47       -1.21    169.00 o
   5   1  14        3.20        5.99     64.21 o
   6   1  14        7.92       -7.03     72.48 o
 -18   2  14      258.84      340.89     74.78 o
 -17   2  14      407.85      327.01     67.65 o
 -16   2  14      270.79      352.91     66.22 o
 -15   2  14      849.27      928.53     94.95 o
 -14   2  14      112.71      165.26     45.94 o
 -13   2  14     3449.85     3763.03    145.59 o
 -12   2  14     1408.68     1365.21     98.73 o
 -11   2  14     1428.18     1396.04    130.28 o
 -10   2  14     3912.06     3945.61    176.54 o
  -9   2  14      161.77      137.98     49.91 o
  -8   2  14     1202.75     1189.23    109.48 o
  -7   2  14     1257.56     1150.88    102.44 o
  -6   2  14      383.71      457.30     69.40 o
  -5   2  14     1189.79     1178.44     99.80 o
  -4   2  14      765.17      797.95     70.46 o
  -3   2  14     2759.86     2707.36    108.42 o
  -2   2  14        6.45       -9.49     25.42 o
  -1   2  14     1757.22     1774.00    128.97 o
   0   2  14      745.97      687.32    129.74 o
   1   2  14        3.00       -5.39     39.56 o
   2   2  14     1319.85     1568.65    149.37 o
   3   2  14      151.61      128.50    109.15 o
   4   2  14      223.01      204.71     75.43 o
   5   2  14       91.86      -70.66     70.66 o
   6   2  14      732.97      765.89    140.12 o
 -17   3  14      455.79      541.41     77.05 o
 -16   3  14     1259.85     1541.66    122.23 o
 -15   3  14       25.20       77.49     41.27 o
 -14   3  14     3146.51     3190.00    139.56 o
 -13   3  14      958.72     1010.02     92.08 o
 -12   3  14      716.00     1082.48    122.58 o
 -11   3  14      557.05      523.63     85.70 o
 -10   3  14      754.41      656.29    161.64 o
  -9   3  14     1422.39     1409.00    122.11 o
  -8   3  14       11.97       22.11     31.43 o
  -7   3  14     3755.25     3620.81    215.76 o
  -6   3  14     5534.66     5395.92    197.21 o
  -5   3  14       58.93      131.15     39.35 o
  -4   3  14     2416.85     2482.49    127.79 o
  -3   3  14      356.29      327.37     91.88 o
  -2   3  14     1243.69     1309.83     95.37 o
  -1   3  14      159.48      198.46     39.66 o
   0   3  14     3514.31     3471.69    167.30 o
   1   3  14      921.69     1023.93    120.04 o
   2   3  14     1104.51     1086.52    129.14 o
   3   3  14     1341.92     1348.20    148.80 o
   4   3  14        7.26       76.85     64.35 o
   5   3  14      382.45      481.77    126.51 o
   6   3  14      194.97       64.94     79.35 o
 -17   4  14       88.91       59.37     76.93 o
 -16   4  14      250.07      289.59     65.87 o
 -15   4  14       34.30       47.77    102.20 o
 -14   4  14        0.70      -50.96     63.89 o
 -13   4  14       11.74       75.46     53.52 o
 -12   4  14        1.28      -38.07     38.07 o
 -11   4  14       50.81       75.01     51.57 o
 -10   4  14      118.91       79.92     48.36 o
  -9   4  14      206.79      281.25     64.23 o
  -8   4  14      297.32      161.76     59.21 o
  -7   4  14     1307.75     1401.53    118.28 o
  -6   4  14     2404.76     2282.43    310.83 o
  -5   4  14        1.36      -24.72     24.72 o
  -4   4  14      395.62      290.52     58.09 o
  -3   4  14       23.77       66.27     36.21 o
  -2   4  14       29.82       82.24     40.28 o
  -1   4  14      122.96      138.50     37.25 o
   0   4  14        7.33       33.64     64.61 o
   1   4  14      343.35      352.23    130.37 o
   2   4  14       10.46      -24.65     49.69 o
   3   4  14       69.53       94.95     65.38 o
   4   4  14        6.16      -55.35     55.35 o
   5   4  14        0.56      -62.96     62.96 o
 -17   5  14     1038.53     1227.22    191.22 o
 -16   5  14     1092.12     1077.96    132.57 o
 -15   5  14       10.49      -36.30     46.59 o
 -14   5  14      432.06      507.91    106.38 o
 -13   5  14      227.89      205.50     69.85 o
 -12   5  14      289.68      252.62     68.61 o
 -11   5  14     2278.00     2447.35    258.84 o
 -10   5  14     1097.79      987.87    114.58 o
  -9   5  14     2992.51     2947.95    160.19 o
  -8   5  14       70.25       99.79     40.82 o
  -7   5  14     4979.96     4901.71    198.10 o
  -6   5  14       13.13       16.60     54.35 o
  -5   5  14      886.34      950.49     99.78 o
  -4   5  14     1682.54     1566.63    174.05 o
  -3   5  14      327.59      410.17    102.06 o
  -2   5  14     2284.29     2257.04    107.94 o
  -1   5  14        3.09       28.95     28.89 o
   0   5  14      624.66      729.65     76.65 o
   1   5  14      265.83      291.12     57.11 o
   2   5  14      332.72      313.01    165.00 o
   3   5  14     1625.08     2167.43    276.56 o
   4   5  14      180.46      -10.18    113.97 o
   5   5  14     1743.18     1779.71    289.74 o
 -16   6  14       53.74       23.94     53.05 o
 -15   6  14      406.68      394.23    166.73 o
 -14   6  14        2.04      -30.84     59.08 o
 -13   6  14      877.05      864.98    118.90 o
 -12   6  14      385.83      329.89     73.16 o
 -11   6  14     1245.97     1305.25    134.03 o
 -10   6  14      905.95      976.24    117.91 o
  -9   6  14      294.34      249.16     82.89 o
  -8   6  14     1325.27     1408.25    128.89 o
  -7   6  14      240.20      263.49    105.43 o
  -6   6  14      794.28      792.56     97.71 o
  -5   6  14     2819.38     2763.84    148.64 o
  -4   6  14      704.83      779.98    151.41 o
  -3   6  14     2899.31     3093.58    161.37 o
  -2   6  14        9.28       19.08     48.17 o
  -1   6  14      845.37      833.18    104.32 o
   0   6  14      126.92      121.26     53.75 o
   1   6  14      121.72       96.23     51.78 o
   2   6  14      888.23      749.82    110.95 o
   3   6  14      104.54      145.11     73.71 o
   4   6  14      380.24      364.45    166.41 o
   5   6  14       79.15       98.88    156.23 o
 -16   7  14      334.80      319.79    121.47 o
 -15   7  14        0.36       46.48    120.47 o
 -14   7  14      141.80      251.45     71.41 o
 -13   7  14      129.58       17.77     54.03 o
 -12   7  14       18.05       64.80     49.11 o
 -11   7  14       28.41       23.70     43.85 o
 -10   7  14      189.58      178.16    100.84 o
  -9   7  14      706.69      689.94    100.33 o
  -8   7  14       42.33      110.17     50.86 o
  -7   7  14      882.84      981.96    110.93 o
  -6   7  14       24.68       -2.96     66.94 o
  -5   7  14       84.21      -28.77     49.62 o
  -4   7  14     1010.98     1091.62    177.68 o
  -3   7  14      603.88      508.37     86.03 o
  -2   7  14     2519.78     2354.12    151.08 o
  -1   7  14        7.66       10.49     46.45 o
   0   7  14      128.90      148.50     61.79 o
   1   7  14        1.03       -0.21     44.46 o
   2   7  14      216.08      217.76     72.32 o
   3   7  14      156.11      132.69     73.03 o
   4   7  14       40.14        3.97     58.63 o
 -15   8  14      745.01      795.29    118.29 o
 -14   8  14       80.73       77.19     78.89 o
 -13   8  14     1072.66     1032.08    255.07 o
 -12   8  14      326.62      561.72     95.32 o
 -11   8  14     1410.88     1527.48    225.40 o
 -10   8  14     2058.94     2101.23    405.89 o
  -9   8  14      483.17      427.77     83.55 o
  -8   8  14     2300.08     2341.83    231.30 o
  -7   8  14      442.88      344.83     71.58 o
  -6   8  14      941.53      972.42    112.43 o
  -5   8  14     1840.08     1973.61    149.61 o
  -4   8  14     4630.92     4284.55    320.55 o
  -3   8  14     1833.54     1911.72    177.36 o
  -2   8  14       30.99       63.60     52.00 o
  -1   8  14     1257.56     1137.82    129.13 o
   0   8  14       67.08       78.47     48.86 o
   1   8  14      615.32      692.34     87.15 o
   2   8  14      173.26      198.62     75.71 o
   3   8  14      691.08      755.52    120.46 o
 -14   9  14        1.35        3.28     46.52 o
 -13   9  14        3.15       -2.55     49.80 o
 -12   9  14       36.13       74.52     50.36 o
 -11   9  14      420.76      304.16     77.84 o
 -10   9  14      119.85      219.11     73.12 o
  -9   9  14      217.88      272.33    118.33 o
  -8   9  14        3.61      -34.78     51.08 o
  -7   9  14       41.70      103.55     50.95 o
  -6   9  14      221.96      261.45     67.91 o
  -5   9  14       94.52       54.58     41.59 o
  -4   9  14      115.46      116.54     59.40 o
  -3   9  14      285.95      259.11     96.07 o
  -2   9  14      459.71      472.33     92.20 o
  -1   9  14       69.36       42.25     71.21 o
   0   9  14        3.58       46.01     80.25 o
   1   9  14        3.68       24.23     47.23 o
   2   9  14       23.81       -4.44     57.18 o
   3   9  14        4.98       75.34    132.78 o
 -13  10  14      511.25      556.74     98.00 o
 -12  10  14       24.08      -59.49     70.04 o
 -11  10  14      200.32      308.38     70.05 o
 -10  10  14      397.80      380.65     75.82 o
  -9  10  14        5.41      -38.93     38.93 o
  -8  10  14      918.21     1002.42    109.67 o
  -7  10  14       27.97       19.40     42.47 o
  -6  10  14      853.11      830.61     91.75 o
  -5  10  14      189.56      252.40     64.28 o
  -4  10  14       27.96      -69.44     69.44 o
  -3  10  14      345.93      483.35     95.69 o
  -2  10  14       45.99       76.13    109.93 o
  -1  10  14      573.00      605.02    108.64 o
   0  10  14      558.84      638.75     90.06 o
   1  10  14      375.16      385.45     75.81 o
 -12  11  14      413.77      508.33     86.42 o
 -11  11  14      198.61      225.27     65.21 o
 -10  11  14      331.78      278.27     73.71 o
  -9  11  14     1397.31     1144.40    118.21 o
  -8  11  14       34.56       33.35     49.25 o
  -7  11  14     1094.23     1178.89    117.57 o
  -6  11  14        3.64       -5.70     64.22 o
  -5  11  14      566.15      633.97    110.51 o
  -4  11  14      358.67      291.11    112.79 o
  -3  11  14       74.39      149.77     65.07 o
  -2  11  14     1062.95     1030.40    182.09 o
  -1  11  14       50.04      143.96    109.56 o
   0  11  14      655.12      859.65    106.45 o
 -10  12  14        0.54       49.63     47.79 o
  -9  12  14        9.35       -1.68     36.02 o
  -8  12  14       10.15       90.88     86.72 o
  -7  12  14       91.00        7.72     45.95 o
  -6  12  14       39.80       11.25    107.31 o
  -5  12  14      317.25      194.83     48.69 o
  -4  12  14        8.07       27.16     51.03 o
  -3  12  14       23.72      -49.87     49.87 o
  -2  12  14        2.31      -41.91     51.06 o
 -17   1  15      122.75      229.74     48.79 o
 -16   1  15      560.85      583.70     77.13 o
 -15   1  15       72.35       79.24     44.87 o
 -14   1  15      671.84      964.50     93.56 o
 -13   1  15      266.70      336.82     57.52 o
 -12   1  15     2774.50     2756.20    124.20 o
 -11   1  15      269.68      256.07     63.01 o
 -10   1  15     3358.04     3100.28    248.80 o
  -9   1  15     4477.95     4391.53    183.24 o
  -8   1  15      142.85      246.46     48.41 o
  -7   1  15     8518.10     8938.10    295.61 o
  -6   1  15      764.50      779.00     99.04 o
  -5   1  15     2564.25     2602.23    150.76 o
  -4   1  15      914.26     1069.24    129.60 o
  -3   1  15     1046.94     1161.48    113.37 o
  -2   1  15     1878.55     1995.13    130.64 o
  -1   1  15        6.22        2.64     41.53 o
   0   1  15     6142.26     6628.22    415.21 o
   1   1  15     2561.80     2817.60    430.93 o
   2   1  15      652.33      641.85    109.87 o
   3   1  15      723.88      730.21    117.54 o
   4   1  15        0.46     -121.09    152.78 o
   5   1  15      868.10     1128.09    151.48 o
 -17   2  15        0.68      -55.77     61.94 o
 -16   2  15      242.55      391.32     67.94 o
 -15   2  15     1195.66     1112.29    102.43 o
 -14   2  15      212.37      283.19     53.67 o
 -13   2  15     3791.90     3740.34    191.40 o
 -12   2  15      908.15      970.47    117.87 o
 -11   2  15      140.66      218.73     63.57 o
 -10   2  15        3.57       38.04     38.30 o
  -9   2  15      214.91      249.43     58.06 o
  -8   2  15     2442.12     2391.20    139.94 o
  -7   2  15        4.37       14.48     33.80 o
  -6   2  15     3209.73     3427.69    155.98 o
  -5   2  15       93.88      142.40     80.07 o
  -4   2  15      840.16      855.79    233.98 o
  -3   2  15      805.32      691.49     92.09 o
  -2   2  15      176.54      288.39     71.84 o
  -1   2  15     2891.63     2887.61    161.82 o
   0   2  15       72.05      191.01     72.80 o
   1   2  15      866.30      970.44    122.87 o
   2   2  15      173.03      220.90     69.59 o
   3   2  15      233.19      252.95     82.83 o
   4   2  15      267.72      209.42    174.50 o
   5   2  15       59.03      122.72     84.26 o
 -17   3  15        7.16       62.97     46.48 o
 -16   3  15        6.35       70.07     52.15 o
 -15   3  15      132.80       87.05     61.89 o
 -14   3  15        9.97       16.52     51.93 o
 -13   3  15       13.63      -15.22     44.05 o
 -12   3  15      709.23      791.40    108.68 o
 -11   3  15       36.57       71.62     45.71 o
 -10   3  15      661.88      566.99    135.96 o
  -9   3  15        1.59      -36.99     44.17 o
  -8   3  15      782.24      644.10     83.23 o
  -7   3  15       21.52       73.23     34.51 o
  -6   3  15        4.69       11.95     38.94 o
  -5   3  15      444.71      457.45     88.70 o
  -4   3  15      356.43      483.19     69.88 o
  -3   3  15     1189.17     1299.41    118.36 o
  -2   3  15      881.98      896.73     97.80 o
  -1   3  15        1.62       35.36     35.64 o
   0   3  15       29.06       88.57     41.06 o
   1   3  15        4.77       45.33     46.62 o
   2   3  15      253.96      335.94    144.60 o
   3   3  15      757.82      708.21    115.09 o
   4   3  15      108.54      128.83    214.94 o
 -17   4  15        9.41        9.42     52.54 o
 -16   4  15      938.93     1084.59    135.12 o
 -15   4  15      723.80      780.55    118.28 o
 -14   4  15       50.70       52.47     51.68 o
 -13   4  15     1598.33     1759.30    199.86 o
 -12   4  15      158.59      251.04     72.66 o
 -11   4  15      556.53      630.54     97.76 o
 -10   4  15     2050.41     1926.09    199.63 o
  -9   4  15     1505.85     1683.34    306.92 o
  -8   4  15     1595.31     1412.54    231.17 o
  -7   4  15      416.65      389.41    107.02 o
  -6   4  15     1757.29     1569.96    124.18 o
  -5   4  15     1808.00     2110.25    130.67 o
  -4   4  15     2006.01     1892.28    161.87 o
  -3   4  15     3873.59     3169.17    241.48 o
  -2   4  15      180.05      121.09     62.26 o
  -1   4  15     2996.24     3321.59    169.24 o
   0   4  15      110.74      191.32     50.18 o
   1   4  15      814.10     1072.65    127.70 o
   2   4  15      632.49      818.92    189.81 o
   3   4  15      539.88      508.95    100.27 o
   4   4  15     1005.47      743.38    132.28 o
 -16   5  15      190.71      155.80     72.71 o
 -15   5  15       22.01       40.72     50.68 o
 -14   5  15      174.58      301.24     81.96 o
 -13   5  15      195.53      169.68     67.08 o
 -12   5  15      231.28      212.95    135.01 o
 -11   5  15       66.87       70.00     54.12 o
 -10   5  15      398.81      355.01    113.11 o
  -9   5  15      308.02      282.40     70.21 o
  -8   5  15      133.34      108.44     91.88 o
  -7   5  15     2331.43     2474.05    150.70 o
  -6   5  15      864.10      786.73     97.43 o
  -5   5  15      333.30      436.40     90.98 o
  -4   5  15     1028.08     1018.72    128.19 o
  -3   5  15       42.84       70.61     41.84 o
  -2   5  15      108.65       69.73     49.53 o
  -1   5  15        0.68      -34.19     34.19 o
   0   5  15      675.28      655.15     78.26 o
   1   5  15      180.54      238.12    121.24 o
   2   5  15      229.82      152.69    121.70 o
   3   5  15        7.32       -6.54    107.70 o
   4   5  15      242.71      306.01    160.05 o
 -16   6  15      592.61      503.21     98.25 o
 -15   6  15       97.68      163.46    148.69 o
 -14   6  15        7.03      -34.56     53.26 o
 -13   6  15      143.72       14.17     48.75 o
 -12   6  15      240.55      310.15     75.96 o
 -11   6  15     1497.92     1486.41    146.01 o
 -10   6  15     1574.30     1643.82    268.34 o
  -9   6  15      281.07      222.31     84.75 o
  -8   6  15     1103.66     1202.12    125.88 o
  -7   6  15      413.12      209.83     98.29 o
  -6   6  15     1066.74     1071.25    114.88 o
  -5   6  15      539.02      659.81     90.99 o
  -4   6  15      393.73      407.15     72.49 o
  -3   6  15     1599.90     1612.87    135.92 o
  -2   6  15       11.13       22.70     40.52 o
  -1   6  15       96.63      116.13     55.27 o
   0   6  15       15.78       29.46     41.73 o
   1   6  15      129.44      123.43     63.34 o
   2   6  15      233.38      248.48    142.78 o
   3   6  15       18.10       38.90    119.97 o
 -15   7  15        0.14       31.09     51.62 o
 -14   7  15      772.88      661.87    226.53 o
 -13   7  15        2.71       -4.37     43.01 o
 -12   7  15      985.90     1096.60    134.45 o
 -11   7  15      570.47      734.79    114.31 o
 -10   7  15     1140.19      938.88    119.51 o
  -9   7  15     1065.59      949.52    118.32 o
  -8   7  15       87.22      114.70     86.25 o
  -7   7  15     1016.89      844.91    110.65 o
  -6   7  15      227.95      111.72     66.80 o
  -5   7  15      983.20      968.33    112.25 o
  -4   7  15     2247.18     2735.83    245.39 o
  -3   7  15     1183.79     1188.23    130.32 o
  -2   7  15     1272.17     1477.30    138.85 o
  -1   7  15       54.98      107.22     56.62 o
   0   7  15      498.48      553.69     79.17 o
   1   7  15       43.55      173.54    102.38 o
   2   7  15      552.76      730.18    158.59 o
   3   7  15      883.95      723.25    129.06 o
 -14   8  15       31.54       26.81     53.03 o
 -13   8  15       21.75       43.14     55.40 o
 -12   8  15       54.02      180.82     96.29 o
 -11   8  15       32.15        9.95     49.79 o
 -10   8  15       52.00       73.42    115.42 o
  -9   8  15       38.93       -7.55     42.89 o
  -8   8  15      127.96      136.06     57.10 o
  -7   8  15        2.02      -33.30     35.66 o
  -6   8  15       98.80       40.12     47.03 o
  -5   8  15      348.70      342.37     68.88 o
  -4   8  15        9.07        6.36     58.44 o
  -3   8  15      176.56      210.26     68.09 o
  -2   8  15      219.41      181.44     69.08 o
  -1   8  15        3.15      -61.80     61.80 o
   0   8  15       32.12       94.60     51.72 o
   1   8  15      274.26      357.13    115.92 o
   2   8  15        4.03       75.51     66.54 o
 -13   9  15        0.55      -23.17     47.38 o
 -12   9  15      356.86      299.78     71.58 o
 -11   9  15      134.63      133.53     67.98 o
 -10   9  15      172.81       91.54    117.51 o
  -9   9  15      885.40      848.73    117.79 o
  -8   9  15       55.27      133.74     59.13 o
  -7   9  15     2460.96     2459.41    168.15 o
  -6   9  15        9.88      100.47     82.75 o
  -5   9  15     1784.62     1466.30    140.34 o
  -4   9  15      294.42      406.35    127.06 o
  -3   9  15       70.50      116.11     59.07 o
  -2   9  15     1737.04     1783.26    163.97 o
  -1   9  15        1.88      -54.49     54.49 o
   0   9  15      750.11      767.64     99.13 o
   1   9  15       90.08      178.51     77.65 o
 -12  10  15       13.95       45.01     58.19 o
 -11  10  15      347.05      334.73    156.64 o
 -10  10  15      730.56      802.14    116.93 o
  -9  10  15       59.65       71.22     96.34 o
  -8  10  15      114.11      147.82     58.82 o
  -7  10  15       48.35      112.87     51.93 o
  -6  10  15       23.32       -5.73     37.79 o
  -5  10  15       79.43      -36.79     36.79 o
  -4  10  15      366.70      246.39    100.70 o
  -3  10  15      597.36      655.25    108.03 o
  -2  10  15        6.44      -42.10     72.75 o
  -1  10  15      225.85      321.78     89.57 o
   0  10  15       14.07       52.63     53.31 o
 -10  11  15       44.43       46.59     42.12 o
  -9  11  15       36.65      -38.99     38.99 o
  -8  11  15        1.73      -36.91     40.06 o
  -7  11  15      391.54      438.15    110.33 o
  -6  11  15       36.04       27.05     38.49 o
  -5  11  15      140.62      107.12     47.84 o
  -4  11  15       18.76       18.00     71.62 o
  -3  11  15        2.43       -6.49     52.97 o
  -2  11  15       53.56      -18.68     57.45 o
 -17   0  16      121.47      226.47     75.89 o
 -16   0  16      380.50      536.46    100.43 o
 -15   0  16     2567.85     2123.08    275.02 o
 -14   0  16       70.81       90.10     69.75 o
 -13   0  16     2392.66     2466.53    158.43 o
 -12   0  16      121.82      132.87     97.16 o
 -11   0  16     1036.00      987.65    187.59 o
 -10   0  16     1163.91     1203.68    194.40 o
  -9   0  16      403.13      651.83    146.05 o
  -8   0  16     3835.04     4324.23    296.65 o
  -7   0  16       22.57       81.71     52.53 o
  -6   0  16     3438.66     3622.14    267.57 o
  -5   0  16      179.87      281.56     91.79 o
  -4   0  16      677.79      678.09    136.60 o
  -3   0  16      477.62      475.60    110.61 o
  -2   0  16      293.61      167.59     75.71 o
   0   0  16      206.35      217.85     89.89 o
   1   0  16     1452.09     1510.06    219.58 o
   2   0  16      259.57      410.07    121.51 o
   3   0  16      364.04      476.97    143.14 o
 -17   1  16       14.37       85.02     43.42 o
 -16   1  16      182.07      261.87     54.53 o
 -15   1  16       18.04        3.15     34.41 o
 -14   1  16      441.94      451.57     94.16 o
 -13   1  16       50.98       93.96     51.74 o
 -12   1  16       31.36       42.35     44.90 o
 -11   1  16      170.52      142.31     52.02 o
 -10   1  16       57.69       54.83     48.74 o
  -9   1  16      284.95      293.97    100.61 o
  -8   1  16        6.98       52.32     41.80 o
  -7   1  16      782.59      820.13    108.39 o
  -6   1  16      260.92      315.63     69.23 o
  -5   1  16       29.64       -4.33     33.37 o
  -4   1  16        3.09       23.85     35.13 o
  -3   1  16      979.16      968.51    108.84 o
  -2   1  16      730.78      769.52    138.69 o
  -1   1  16       16.05      168.50     68.53 o
   0   1  16      598.60      797.18    114.72 o
   1   1  16      121.95      161.92     94.66 o
   2   1  16      289.38      337.37     85.00 o
   3   1  16        5.99       10.88     54.85 o
 -17   2  16      286.03      325.34     88.45 o
 -16   2  16       61.43       31.93     80.98 o
 -15   2  16      384.93      327.12    109.29 o
 -14   2  16       73.47       56.66     70.53 o
 -13   2  16      841.40      879.16    116.14 o
 -12   2  16      100.31       75.54     94.88 o
 -11   2  16       16.68       -8.95     57.08 o
 -10   2  16     1664.98     1702.34    138.46 o
  -9   2  16        3.34      -31.77     31.77 o
  -8   2  16     2480.05     2558.94    161.23 o
  -7   2  16      105.54       50.62     55.62 o
  -6   2  16     1271.88     1426.78    150.96 o
  -5   2  16     1148.65     1297.29    129.47 o
  -4   2  16      937.78     1153.26    120.18 o
  -3   2  16      752.88      811.21    100.88 o
  -2   2  16      175.57      273.93     86.07 o
  -1   2  16      842.30     1067.63    171.05 o
   0   2  16        7.07      136.79     65.07 o
   1   2  16      659.47      629.33    182.63 o
   2   2  16      461.22      445.68    152.69 o
   3   2  16      130.24      228.46     78.91 o
 -16   3  16      347.69      475.05     95.68 o
 -15   3  16       54.70       99.82    137.55 o
 -14   3  16      554.04      791.34    114.45 o
 -13   3  16       16.39       30.61    126.47 o
 -12   3  16      871.69     1054.30    127.74 o
 -11   3  16      325.30      434.43    101.93 o
 -10   3  16     2762.65     3076.87    173.63 o
  -9   3  16      401.21      401.51     72.03 o
  -8   3  16       98.01       73.50     48.08 o
  -7   3  16     2505.84     2621.06    149.10 o
  -6   3  16      196.28      159.78     67.62 o
  -5   3  16     1174.67     1327.20    190.40 o
  -4   3  16       12.14        7.84     77.84 o
  -3   3  16     1715.23     2084.54    211.17 o
  -2   3  16     1758.33     1910.04    208.95 o
  -1   3  16      131.95       28.45     66.07 o
   0   3  16     1466.33     1689.65    154.47 o
   1   3  16      388.39      597.24     98.85 o
   2   3  16      715.37      711.98    116.92 o
   3   3  16      101.29      128.65    185.31 o
 -16   4  16       75.45        4.07     48.80 o
 -15   4  16       30.16       -7.24     51.89 o
 -14   4  16        8.17      -11.25     61.67 o
 -13   4  16        5.09      -19.02     42.09 o
 -12   4  16        5.06       73.77     86.75 o
 -11   4  16      155.31      109.10     69.21 o
 -10   4  16        1.18       28.53     91.84 o
  -9   4  16       87.41       53.39     76.84 o
  -8   4  16      415.79      457.42     79.17 o
  -7   4  16      280.87      298.29     62.90 o
  -6   4  16      102.83      167.43     49.23 o
  -5   4  16       25.52       39.47     36.64 o
  -4   4  16       63.48      108.79     73.07 o
  -3   4  16       62.25      153.08     47.74 o
  -2   4  16        2.13       44.13     40.65 o
  -1   4  16       95.15      118.83     52.74 o
   0   4  16        0.30      146.67     81.02 o
   1   4  16        4.45       81.22     52.03 o
   2   4  16       83.98      232.62     76.35 o
   3   4  16       10.49       23.04     70.89 o
 -16   5  16      164.15      262.72     79.07 o
 -15   5  16       32.35       23.07     51.12 o
 -14   5  16      221.51      182.64     75.00 o
 -13   5  16      117.65       43.28     56.02 o
 -12   5  16      739.93      673.82    129.24 o
 -11   5  16     1798.98     1886.71    160.80 o
 -10   5  16      642.99      769.67    110.09 o
  -9   5  16     1056.46     1039.52    115.96 o
  -8   5  16       17.77       43.10     58.12 o
  -7   5  16      308.94      275.07     62.35 o
  -6   5  16        8.55       89.78     44.83 o
  -5   5  16     1471.10     1591.92    131.60 o
  -4   5  16     2313.17     2391.85    155.60 o
  -3   5  16      440.07      584.57    140.69 o
  -2   5  16     1262.92     1141.15    178.59 o
  -1   5  16       92.88       97.52     76.16 o
   0   5  16      578.66      741.17    178.32 o
   1   5  16       43.99      116.61    118.97 o
   2   5  16      547.45      403.98    162.87 o
 -15   6  16      394.64      434.82     91.50 o
 -14   6  16        0.02      -35.51     44.89 o
 -13   6  16     1161.16     1148.21    138.46 o
 -12   6  16      154.19       89.00     58.40 o
 -11   6  16      308.58      398.31     87.46 o
 -10   6  16      126.36      217.60     63.22 o
  -9   6  16      417.91      415.58    120.88 o
  -8   6  16      381.40      362.24     69.27 o
  -7   6  16       29.26      140.23     50.31 o
  -6   6  16      574.97      733.66    102.18 o
  -5   6  16      635.19      665.47     97.90 o
  -4   6  16      470.82      436.71     75.54 o
  -3   6  16      910.46     1010.95    120.75 o
  -2   6  16       43.27       64.44     51.31 o
  -1   6  16      285.16      331.98    135.01 o
   0   6  16        9.96      215.76    108.97 o
   1   6  16      523.51      502.87    168.50 o
   2   6  16      174.08      412.80    162.78 o
 -14   7  16      325.73      312.56    208.67 o
 -13   7  16       14.15       42.00     53.75 o
 -12   7  16      149.68       29.38     44.95 o
 -11   7  16      477.69      481.06     93.00 o
 -10   7  16       21.51       -3.79     42.39 o
  -9   7  16      449.87      555.43     96.60 o
  -8   7  16        6.20       16.54     39.79 o
  -7   7  16       12.44       -9.60     36.08 o
  -6   7  16        3.79       29.68     37.91 o
  -5   7  16       12.28        2.42     58.67 o
  -4   7  16      546.73      408.01     76.26 o
  -3   7  16      106.82       69.08     52.10 o
  -2   7  16       93.49       89.47     57.78 o
  -1   7  16        1.61      -22.96     48.93 o
   0   7  16      245.77      200.77     72.80 o
   1   7  16       49.92      133.78    120.33 o
 -13   8  16      585.66      494.79    140.28 o
 -12   8  16      226.68      275.90     75.99 o
 -11   8  16      325.88      318.63     80.83 o
 -10   8  16      785.23      843.81    135.69 o
  -9   8  16      165.04      131.36     65.12 o
  -8   8  16      853.18      704.44    100.45 o
  -7   8  16       71.23      101.11     45.01 o
  -6   8  16     3098.00     2647.53    170.99 o
  -5   8  16      762.96      737.53    104.11 o
  -4   8  16      742.92      792.70    128.33 o
  -3   8  16     2059.27     2102.55    172.33 o
  -2   8  16        9.79       43.42     70.80 o
  -1   8  16      784.97      855.25    125.80 o
   0   8  16      382.01      587.89    114.90 o
 -12   9  16       70.09       81.31     56.99 o
 -11   9  16       22.49       -1.62     43.86 o
 -10   9  16      136.29       72.79     57.52 o
  -9   9  16      241.84      232.50     71.77 o
  -8   9  16      201.01      245.16     64.28 o
  -7   9  16       12.33       16.18     98.47 o
  -6   9  16      514.95      525.21     88.85 o
  -5   9  16        0.85       54.80     38.91 o
  -4   9  16       78.75       49.26     44.43 o
  -3   9  16      156.40       81.99    140.64 o
  -2   9  16       66.77      -67.30     67.30 o
  -1   9  16        3.05      -38.50     53.25 o
 -10  10  16      417.33      358.12     81.00 o
  -9  10  16       17.04       19.25     46.52 o
  -8  10  16     1155.82     1159.54    150.96 o
  -7  10  16      209.86      249.33     70.31 o
  -6  10  16      625.04      546.35     89.95 o
  -5  10  16        9.96       -8.16     35.85 o
  -4  10  16      296.44      379.77    115.47 o
  -3  10  16      350.88      418.72     92.39 o
 -16   1  17      491.21      502.07     83.34 o
 -15   1  17      281.42      294.34     73.21 o
 -14   1  17      729.31      848.25    103.80 o
 -13   1  17       56.76      118.54     52.89 o
 -12   1  17      868.03      833.47    135.52 o
 -11   1  17      604.51      717.94    141.14 o
 -10   1  17     1724.82     1696.44    161.88 o
  -9   1  17     3103.86     3290.54    190.85 o
  -8   1  17       18.09      -29.94     29.94 o
  -7   1  17     2490.60     3054.98    181.55 o
  -6   1  17        0.21        3.99     55.39 o
  -5   1  17      498.20      470.44     82.91 o
  -4   1  17      467.24      510.50     87.72 o
  -3   1  17      503.83      615.36    119.88 o
   0   1  17     1161.87     1361.84    170.82 o
   1   1  17      126.91      251.73     73.30 o
   2   1  17      577.97      687.18    119.04 o
 -16   2  17      188.18       84.21     61.20 o
 -15   2  17      674.44      951.77    131.34 o
 -14   2  17       11.72       26.58     60.35 o
 -13   2  17     1323.43     1470.94    149.99 o
 -12   2  17      170.21      182.50     94.07 o
 -11   2  17      286.20      336.77     75.64 o
 -10   2  17       16.61      104.88     71.62 o
  -9   2  17      209.03      375.63    114.52 o
  -8   2  17     1417.56     1525.88    151.95 o
  -7   2  17        0.12       21.28     37.03 o
  -6   2  17     1381.24     1411.81    142.51 o
  -5   2  17        0.89       -2.77     32.82 o
  -4   2  17     1757.15     1899.91    152.69 o
  -3   2  17      336.32      370.18    111.52 o
  -1   2  17     1748.38     1848.01    235.85 o
   0   2  17       82.79      200.17     57.52 o
   1   2  17      510.43      718.91    221.26 o
   2   2  17       35.31      127.48    165.05 o
 -16   3  17       12.71      -58.78     94.11 o
 -15   3  17       76.38      110.20     64.96 o
 -14   3  17       80.10       94.48     57.14 o
 -13   3  17        0.10       30.44     64.62 o
 -12   3  17      798.81      977.13    127.26 o
 -11   3  17       51.63       36.34     98.84 o
 -10   3  17       15.64       82.97     42.53 o
  -9   3  17       10.06       62.65     54.21 o
  -8   3  17       63.05      184.68     82.16 o
  -7   3  17      217.11      293.01     98.70 o
  -6   3  17      143.42      214.28     60.07 o
  -5   3  17      249.36      304.75    118.70 o
  -4   3  17      296.17      352.64     68.76 o
  -3   3  17       77.68       76.71     72.80 o
  -2   3  17      110.88      156.41     82.16 o
  -1   3  17       23.54      107.88     68.62 o
   0   3  17      163.78      237.33     86.80 o
   1   3  17      195.27      121.25     60.81 o
 -15   4  17      644.82      964.07    134.11 o
 -14   4  17        6.18       74.73     61.49 o
 -13   4  17     1010.84      913.26    128.59 o
 -12   4  17      135.12       76.49     60.89 o
 -11   4  17     1858.29     1777.52    158.37 o
 -10   4  17      566.62      700.17    156.78 o
  -9   4  17     2165.53     2302.28    154.76 o
  -8   4  17     1737.35     1767.94    144.21 o
  -7   4  17       23.63       81.26     40.85 o
  -6   4  17     2334.91     2401.64    259.11 o
  -5   4  17      693.18      819.69    165.05 o
  -4   4  17     1165.35     1340.45    142.05 o
  -3   4  17     1314.15     1668.74    216.85 o
  -2   4  17      321.32      289.39     70.06 o
   0   4  17      128.23      290.38    100.34 o
   1   4  17      632.96      769.62    163.41 o
 -15   5  17        7.57       27.61    122.83 o
 -14   5  17      116.70      118.74    100.88 o
 -13   5  17       50.22      -47.45    106.65 o
 -12   5  17       71.44       23.96     64.94 o
 -11   5  17       93.42       75.19     62.24 o
 -10   5  17       92.44       75.13     45.70 o
  -9   5  17      100.96      169.85     55.48 o
  -8   5  17       23.67       54.26     39.64 o
  -7   5  17       48.50       28.52     41.00 o
  -6   5  17        9.06        3.76     36.50 o
  -5   5  17      237.28      133.51     85.07 o
  -4   5  17        1.35        1.18     58.62 o
  -3   5  17      391.87      528.59    131.60 o
  -2   5  17      234.27      303.83    112.70 o
   0   5  17       39.35      158.23    127.06 o
   1   5  17       32.29      -93.16     93.16 o
 -14   6  17        8.00       26.83     51.97 o
 -13   6  17      352.73      458.58     93.25 o
 -12   6  17      122.25      390.11     92.05 o
 -11   6  17      790.65      741.43    114.99 o
 -10   6  17      611.49      729.43    160.73 o
  -9   6  17      485.27      467.78     83.91 o
  -8   6  17      350.31      339.13     78.89 o
  -7   6  17        4.22      -13.61     81.16 o
  -6   6  17     1134.95     1255.44    237.71 o
  -5   6  17     1022.81     1004.62    116.97 o
  -4   6  17      510.75      437.58    138.28 o
  -3   6  17     1338.57     1754.45    236.12 o
  -2   6  17       84.69        6.00     66.53 o
   0   6  17        9.54       86.43     93.70 o
 -13   7  17       11.94       32.05    123.29 o
 -12   7  17     1167.81     1022.89    130.68 o
 -11   7  17     1082.08      880.61    228.85 o
 -10   7  17       73.09      184.70     69.99 o
  -9   7  17      432.99      368.96    161.96 o
  -8   7  17       71.38       71.81     47.77 o
  -7   7  17      534.15      636.03     98.32 o
  -6   7  17       69.65       13.78     59.89 o
  -5   7  17      998.83      918.28    113.36 o
  -4   7  17      864.62      691.54    100.34 o
  -3   7  17      203.43      260.30    128.97 o
  -2   7  17      708.86      686.63    109.38 o
  -1   7  17      140.25      261.19     78.90 o
 -12   8  17        1.05        8.36     58.58 o
 -11   8  17       14.61      -45.85     45.85 o
 -10   8  17       29.48      149.68     85.34 o
  -9   8  17       35.32      137.78    101.43 o
  -8   8  17        0.41       31.81     38.95 o
  -7   8  17        5.36       90.16     46.99 o
  -6   8  17        2.03      -23.53    121.70 o
  -5   8  17        8.45       66.20     48.71 o
  -4   8  17        7.51       41.76     72.48 o
  -3   8  17        1.61       27.19     57.93 o
  -2   8  17      214.16      174.19     79.21 o
 -10   9  17       44.91       38.28     56.78 o
  -9   9  17     1231.09     1307.71    158.82 o
  -8   9  17       47.18      115.93     48.36 o
  -7   9  17     2374.96     2114.19    171.87 o
  -6   9  17        5.55      -33.95     33.95 o
  -5   9  17      560.96      620.98     97.92 o
  -4   9  17      535.92      452.43     86.41 o
 -15   0  18      368.21      589.21    177.50 o
 -14   0  18      266.20      333.37    144.87 o
 -13   0  18      970.38      687.09    186.50 o
 -12   0  18      104.87      224.49     82.34 o
 -11   0  18     1056.59     1452.62    229.76 o
  -9   0  18      200.71      187.22     86.61 o
  -8   0  18     1947.05     2545.60    269.75 o
  -7   0  18      167.45      235.21     98.43 o
  -6   0  18     1522.11     1205.23    198.04 o
  -5   0  18      173.49      167.32     80.71 o
  -4   0  18      784.26      992.19    172.68 o
  -1   0  18      989.18     1524.42    225.67 o
   0   0  18        2.23      224.94     95.52 o
 -15   1  18       54.60       64.89     70.28 o
 -14   1  18      144.45      143.92     81.84 o
 -13   1  18      804.03      767.39    134.59 o
 -12   1  18        8.90      111.57     48.36 o
 -11   1  18       30.86      165.84     74.25 o
 -10   1  18      117.00      164.84     55.86 o
  -9   1  18      164.17      204.38    113.11 o
  -8   1  18       84.82      160.60     87.07 o
  -7   1  18      218.44      199.23     91.39 o
  -6   1  18        1.37       15.43     39.85 o
  -5   1  18      352.16      348.89     74.73 o
  -4   1  18        3.04       53.50     40.59 o
  -2   1  18      272.57      486.69    105.79 o
  -1   1  18       31.71      156.29     55.29 o
   0   1  18      149.61      163.34     62.47 o
 -15   2  18      355.34      516.32    106.02 o
 -14   2  18       51.23       63.26    103.79 o
 -13   2  18      112.44      151.23    117.79 o
 -12   2  18       40.67       16.29     37.83 o
 -11   2  18      119.27      175.29     49.40 o
 -10   2  18      359.65      351.99    103.43 o
  -9   2  18      643.02      705.43    108.12 o
  -8   2  18      360.91      458.89     83.42 o
  -7   2  18        2.05       62.53     43.83 o
  -6   2  18      560.58      754.11    109.35 o
  -5   2  18      308.63      299.42     79.79 o
  -4   2  18      732.33      839.24    113.04 o
  -3   2  18      695.45      753.62    155.69 o
  -1   2  18      560.16      909.09    117.92 o
   0   2  18        1.24       93.39     92.88 o
 -14   3  18      773.81      835.85    129.71 o
 -13   3  18        0.42       -1.81     75.21 o
 -12   3  18     1670.09     1380.99    149.73 o
 -11   3  18        4.98      113.97     67.16 o
 -10   3  18     1141.99     1405.81    224.94 o
  -9   3  18      899.34      911.49    175.95 o
  -8   3  18       76.86      133.12     46.75 o
  -7   3  18     1423.85     1536.65    155.50 o
  -6   3  18        5.88       55.36     40.81 o
  -5   3  18     1682.02     1587.50    151.33 o
  -4   3  18       98.81       15.09     76.53 o
  -3   3  18      891.33      745.99    150.78 o
  -2   3  18     1155.70     1578.04    219.58 o
  -1   3  18        1.44      130.63     44.82 o
   0   3  18      766.14      925.16    129.42 o
 -14   4  18        2.21      -82.80    126.56 o
 -13   4  18        2.97      -48.80     52.37 o
 -12   4  18       15.29       34.32     48.96 o
 -11   4  18        5.88      -11.35     46.60 o
 -10   4  18        0.70      -47.76     47.76 o
  -9   4  18      168.71      200.86     92.34 o
  -8   4  18       35.89       45.44     65.62 o
  -7   4  18       57.49       26.81     63.80 o
  -6   4  18       92.98      202.76     98.52 o
  -5   4  18      298.11      461.89     85.98 o
  -4   4  18        0.02      -51.26     51.26 o
  -3   4  18        0.93      -49.17     60.08 o
 -13   5  18      174.96      134.56    122.92 o
 -12   5  18      915.22      997.24    154.28 o
 -11   5  18      405.75      673.40    111.08 o
 -10   5  18      422.64      436.68     84.35 o
  -9   5  18      394.62      392.31     78.72 o
  -8   5  18      121.31      254.37     65.12 o
  -7   5  18      734.07      819.24    171.86 o
  -6   5  18      153.92      185.59     91.88 o
  -5   5  18     1249.87     1376.27    220.12 o
  -4   5  18      422.35      479.51    139.96 o
  -3   5  18      511.55      579.67    145.60 o
 -13   6  18      157.10      119.06     72.80 o
 -12   6  18       79.45      107.68     78.21 o
 -11   6  18      347.93      496.74     99.00 o
 -10   6  18      210.52      144.37     77.39 o
  -9   6  18      284.66      196.15    100.29 o
  -8   6  18      299.98      283.22     64.57 o
  -7   6  18       13.08      -35.92     45.44 o
  -6   6  18      782.95      744.90    159.87 o
  -5   6  18       80.83       77.34     75.80 o
  -4   6  18      395.30      445.25    130.33 o
  -3   6  18      615.68      779.61    163.23 o
 -11   7  18       83.02       92.11     55.43 o
 -10   7  18       62.67       -3.67     41.58 o
  -9   7  18       17.54      -36.36     57.12 o
  -8   7  18      103.73      238.24     61.37 o
  -7   7  18      523.95      623.26     95.84 o
  -6   7  18        0.37      -23.43     43.21 o
  -5   7  18      121.13       60.76     79.71 o
  -4   7  18      156.58      218.49     99.70 o
  -9   8  18      283.91      265.07     92.43 o
  -8   8  18      365.83      458.38     84.97 o
  -7   8  18      128.71      147.26     64.39 o
  -6   8  18     1025.77     1014.79    121.83 o
 -13   1  19        7.74       22.74     62.07 o
 -12   1  19      689.82      895.84    242.75 o
 -11   1  19      247.49      238.20     65.74 o
 -10   1  19      464.40      424.25     80.30 o
  -9   1  19      717.08      643.62    107.00 o
  -8   1  19       93.53       70.60     81.43 o
  -7   1  19      536.81      631.28    102.92 o
  -6   1  19       51.13       40.67     93.25 o
  -5   1  19      876.55     1188.13    136.16 o
  -4   1  19      496.27      634.11    140.05 o
  -2   1  19      749.69     1078.14    126.75 o
 -13   2  19      790.57      635.17    116.88 o
 -12   2  19      208.71      268.93     65.66 o
 -11   2  19      453.32      363.44    128.78 o
 -10   2  19      154.14      199.25     61.98 o
  -9   2  19       44.73      -45.35    102.06 o
  -8   2  19      633.34      686.84    109.09 o
  -7   2  19       24.61        5.10     43.35 o
  -6   2  19     1001.52     1194.64    239.12 o
  -5   2  19       63.35       85.73     96.70 o
  -4   2  19      378.96      385.08    116.88 o
 -13   3  19        7.18      -13.09    100.61 o
 -12   3  19      403.53      599.21    180.86 o
 -11   3  19      124.17      321.73    105.25 o
 -10   3  19      310.67      459.42    144.92 o
  -9   3  19       29.62       50.25     39.08 o
  -8   3  19        5.58       91.42    107.88 o
  -7   3  19      462.70      623.12    139.51 o
  -6   3  19      181.99      178.84     65.99 o
  -5   3  19      177.83      240.85     65.26 o
  -4   3  19      271.63      330.37    117.42 o
 -12   4  19       36.85       44.44    120.97 o
 -11   4  19      787.45      991.19    186.86 o
 -10   4  19      453.81      737.81    166.50 o
  -9   4  19      787.93     1048.63    197.86 o
  -8   4  19     1103.55     1678.38    245.30 o
  -7   4  19      130.69      295.72     66.12 o
  -6   4  19     1321.20     1540.11    156.34 o
  -5   4  19       34.47       79.89     63.71 o
  -4   4  19     1120.60     1360.19    216.67 o
 -11   5  19       42.52      -39.06     39.06 o
 -10   5  19       33.35       -7.27     57.35 o
  -9   5  19       11.85       -5.82     58.71 o
  -8   5  19        0.28      -22.27     53.62 o
  -7   5  19        0.31      -57.44     57.44 o
  -6   5  19       65.86       96.79     81.43 o
  -5   5  19      302.04      574.67    143.78 o
 -10   6  19       27.47       17.38     40.21 o
  -9   6  19      287.10      136.15     66.80 o
  -8   6  19      385.86      405.44    119.42 o
  -7   6  19       35.66       -0.55     60.53 o
  -6   6  19      378.11      469.97    143.42 o
 -11   0  20      609.26      755.71    166.23 o
 -10   0  20      707.83      675.64    145.96 o
  -9   0  20       24.33      -51.44     51.44 o
  -8   0  20      165.67      227.67     89.70 o
  -7   0  20      152.34      154.41     99.06 o
  -6   0  20     1154.85     1059.27    188.13 o
 -11   1  20        9.12       17.24     41.58 o
 -10   1  20       19.27       33.58     61.17 o
  -9   1  20      174.65      535.95    127.24 o
  -8   1  20        6.32       15.31     41.57 o
  -7   1  20      145.80      214.53     68.16 o
  -6   1  20        0.48       83.66    106.65 o
 -10   2  20       62.08      101.37     46.36 o
  -9   2  20      311.66      405.79     85.76 o
  -8   2  20       65.81      162.12     59.31 o
  -7   2  20       26.26       48.87     53.49 o
  -6   2  20      191.52      189.88     61.67 o
  -9   3  20      674.02      779.78    122.31 o
  -8   3  20      319.96      415.67     83.31 o
  -7   3  20     1035.87      858.77    121.80 o
 
